# Supplementary material for: Quality-of-life among Syrian refugees residing outside camps in Jordan relative to Jordanians and other countries
Source: PeerJ. 2019 Mar 11;7:e6454. doi: 10.7717/peerj.6454 (PMC6417405; doi:10.7717/peerj.6454)
Supplement: Supplemental Information 3 [file peerj-07-6454-s003.xlsx]

## Sheet: Same data-combined
#	Nationality	Gender	Total years of education	Education category	Marital Status	Any Diseases?	Monthly Income	Personal describtion of financial situation	Family size	Medical surance	Insurance Type	Residency Area	Do you currently have a job	Are you the household head?	Family size (supported)	How long have you been in Jordan?	Income in Syria (JDs)	Is your insurance temporary or permanent?	(G1)1	(G4)2	(F1.4)3	(F11.3)4	(F4.1)5	(F24.2)6	(F5.3)7	(F16.1)8	(F22.1)9	(F2.1)10	(F7.1)11	(F18.1)12	(F20.1)13	(F21.1)14	(F9.1)15	(F3.3)16	(F10.3)17	(F12.4)18	(F6.3)19	(F13.3)20	(F15.3)21	(F14.4)22	(F17.3)23	(F19.3)24	(F23.3)25	(F8.1)26	were you assisted?	Duration	Population
SYR1	Syrian	Female	9	Primary	Mairred	Yes	80	Extremly Poor	8	Yes	UNHCR	Doqara	No	No	0	4	0	UNHCR	3	2	4	2	1	3	2	2	2	3	4	1	2	1	1	2	3	3	4	4		2	2	2	2	5	Yes	7 Min	Syrian Refugees
SYR2	Syrian	Female	7	Primary	Mairred	No	140	Extremly Poor	7	No		Irbid	No	No	0	5	0		2	4	2	4	3	2	4	3	3	4	4	3	3	4	3	3	2	3	3	2		3	4	2	3	3	Yes	9Min	Syrian Refugees
SYR3	Syrian	Male	7	Primary	Mairred	No	100	Poor	5	No		Irbid	No	Yes	5	4	1829		3	3	2	4	3	2	3	4	3	3	3	4	3	2	3	3	2	3	2	3		2	3	2	4	3	Yes	7Min	Syrian Refugees
SYR4	Syrian	Female	7	Primary	Mairred	No	100	Poor	5	No		Jerash	No	No	0	4	0		3	3	3	2	3	4	3	2	3	3	2	3	3	3	3	3	2	3	2	3		2	3	2	3	3	Yes	10Min	Syrian Refugees
SYR5	Syrian	Male	7	Primary	Mairred	Yes	100	Poor	5	Yes	UNHCR	Irbid	No	Yes	5	3	286		2	3	3	3	3	2	2	3	2	2	3	2	3	2	2	2	3	2	2	3		2	3	2	3	2	Yes	7Min	Syrian Refugees
SYR6	Syrian	Female	0	Illiterate	Mairred	Yes	140	Poor	7	No		Irbid	No	No	0	4	0		2	3	2	3	3	2	3	2	3	2	3	2	3	3	2	3	2	3	4	2		3	2	3	4	3	Yes	8Min	Syrian Refugees
SYR7	Syrian	Female	9	Primary	Mairred	Yes	120	Extremly Poor	6	Yes	UNHCR	Irbid	No	No	0	3	0		3	3	4	3	2	4	3	2	3	3	2	3	2	4	4	3	2	3	2	3		3	2	3	4	3	Yes	10Min	Syrian Refugees
SYR8	Syrian	Male	7	Primary	Mairred	No	100	Poor	5	No		Irbid	No	Yes	5	4	714		2	2	2	3	3	2	3	2	3	2	4	3	3	2	3	2	3	2	2	3		2	3	2	3	3	Yes	8Min	Syrian Refugees
SYR9	Syrian	Male	12	Secondary	Mairred	Yes	560	Average	8	Yes	UNHCR	Irbid	Yes	Yes	8	5	1786	UNHCR	3	2	3	2	4	3	2	3	4	2	3	2	3	2	3	4	3	2	4	3		2	4	3	2	3	Yes	7Min	Syrian Refugees
SYR10	Syrian	Male	12	Secondary	Mairred	Yes	120	Average-Poor	6	Yes	UNHCR	Irbid	Yes	Yes	6	3.5	257	UNHCR	3	2	2	3	2	4	3	4	3	2	3	4	3	4	3	3	2	4	2	3		3	2	4	3	3	Yes	9Min	Syrian Refugees
SYR11	Syrian	Male	12	Secondary	Mairred	No	100	Average-Poor	5	Yes	UNHCR	Irbid	No	Yes	5	5	214	UNHCR	3	3	2	4	3	2	4	3	2	3	4	3	2	4	3	3	2	4	3	2		3	4	3	4	3	Yes	12Min	Syrian Refugees
SYR12	Syrian	Female	0	Illiterate	Widow	Yes	90	Extremly Poor	1	Yes	UNHCR	Kufr Yoba	No	Yes	1	5	0	UNHCR	3	3	4	2	3	2	3	4	4	3	4	3	4	3	3	3	4	3	4	4		3	4	3	4	3	Yes	12Min	Syrian Refugees
SYR13	Syrian	Male	9	Primary	Mairred	Yes	140	Poor	7	Yes	UNHCR	Irbid	No	Yes	7	4	0	UNHCR	3	3	2	3	2	3	3	4	3	3	2	3	2	3	3	3	3	4	3	1		3	3	4	3	2	Yes	8Min	Syrian Refugees
SYR14	Syrian	Male	7	Primary	Mairred	Yes	370	Average-Poor	7	Yes	UNHCR	Irbid	No	Yes	7	3	0	UNHCR	3	3	2	3	2	3	2	4	3	3	2	3	2	3	3	3	2	3	4	3		3	4	3	3	3	Yes	7Min	Syrian Refugees
SYR15	Syrian	Male	6	Primary	Mairred	Yes	140	Average-Poor	7	Yes	UNHCR	Kufr Yoba	Yes	Yes	7	4	1786	UNHCR	3	3	3	2	3	3	4	3	3	3	2	3	2	3	3	3	2	3	3	3		4	3	4	3	3	Yes	9Min	Syrian Refugees
SYR16	Syrian	Male	7	Primary	Mairred	Yes	140	Poor	7	No		Al Mafraq	No	Yes	7	5	429		2	2	2	2	2	3	2	3	2	2	1	2	3	3	2	2	3	3	2	2		3	3	2	1	2	Yes	11Min	Syrian Refugees
SYR17	Syrian	Female	0	Illiterate	Mairred	No	140	Poor	7	No		Irbid	No	No	0	4	0		3	2	3	2	3	2	3	4	3	3	2	4	3	3	3	3	2	3	4	2		3	4	2	3	3	Yes	8Min	Syrian Refugees
SYR18	Syrian	Male	16	Under Graduate studies	Mairred	Yes	225	Average-Poor	4	Yes	UNHCR	Irbid	No	Yes	4	4.5	286	Cook	2	3	2	3	2	3	4	3	2	3	2	3	4	3	3	2	3	2	3	2		3	2	3	4	3	Yes	12Min	Syrian Refugees
SYR19	Syrian	Female	7	Primary	Mairred	Yes	160	Average-Poor	8	Yes	UNHCR	Irbid	No	No	0	6.5	0	UNHCR	3	2	2	3	2	4	3	4	3	3	2	4	3	2	3	2	3	2	3	2		3	2	3	3	2	Yes	10Min	Syrian Refugees
SYR20	Syrian	Male	7	Primary	Mairred	No	100	Poor	5	No		Al Sarih	No	Yes	5	4	471		3	2	2	3	4	2	3	4	3	3	2	3	4	3	3	2	3	2	4	2		3	4	3	2	3	Yes	10Min	Syrian Refugees
SYR21	Syrian	Male	12	Secondary	Mairred	Yes	120	Poor	6	No		Irbid	No	Yes	6	4	357		3	2	2	3	2	1	3	2	2	3	2	3	4	3	3	2	3	2	3	2		3	2	3	3	3	Yes	13Min	Syrian Refugees
SYR22	Syrian	Male	9	Primary	Mairred	Yes	120	Extremly Poor	6	Yes	UNHCR	Irbid	No	Yes	6	6	257	UNHCR	2	3	2	3	2	4	3	2	3	3	3	2	2	3	2	3	2	3	2	3		2	3	3	2	3	Yes	9Min	Syrian Refugees
SYR23	Syrian	Female	7	Primary	Mairred	No	140	Poor	7	No		Irbid	No	No	0	5	0		2	2	2	3	2	2	2	3	3	3	2	2	2	3	3	2	3	4	2	3		3	4	3	4	4	Yes	12Min	Syrian Refugees
SYR24	Syrian	Male	7	Primary	Separated	Yes	215	Extremly Poor	3	Yes	UNHCR	Husn	No	Yes	3	6	357		2	3	2	3	2	3	2	3	4	3	4	3	2	3	3	2	3	2	2	4	3	2	4	3	2	2	Yes	8Min	Syrian Refugees
SYR25	Syrian	Female	9	Primary	Mairred	Yes	255	Poor	5	Yes	UNHCR	Nuaimeh	No	No	0	5	0	UNHCR	3	2	3	2	3	3	4	3	2	2	3	3	4	3	3	3	2	3	4	3		4	3	3	4	3	Yes	10Min	Syrian Refugees
SYR26	Syrian	Male	7	Primary	Mairred	Yes	100	Poor	5	No		Al Mafraq	No	Yes	5	4	1714		3	3	4	3	2	3	3	4	3	3	2	3	2	3	3	2	3	2	2	3		3	2	4	3	3	Yes	9Min	Syrian Refugees
SYR27	Syrian	Male	7	Primary	Mairred	Yes	490	Average	7	Yes	UNHCR	Irbid	Yes	Yes	7	4	1786	UNHCR	4	4	3	3	3	2	1	3	2	2	2	4	3	2	2	2	3	2	4	2		3	4	3	2	3	Yes	12Min	Syrian Refugees
SYR28	Syrian	Male	0	Illiterate	Mairred	Yes	200	Poor	8	Yes	UNHCR	Al Mafraq	No	Yes	8	5	429	UNHCR	3	2	3	2	3	2	4	3	2	3	2	4	3	2	3	2	3	2	3	3		2	3	2	4	3	Yes	7Min	Syrian Refugees
SYR29	Syrian	Male	0	Illiterate	Mairred	No	140	Average	7	No		Irbid	Yes	Yes	7	4	1857		4	3	2	3	2	4	3	2	3	3	2	3	2	3	3	3	4	2	3	4		4	3	2	4	3	Yes	8Min	Syrian Refugees
SYR30	Syrian	Female	6	Primary	Mairred	Yes	120	Extremly Poor	6	Yes	UNHCR	Irbid	No	Yes	6	4	0	UNHCR	3	2	3	2	3	3	4	3	2	3	2	3	4	3	3	3	2	4	4	3		2	4	3	4	4	Yes	12Min	Syrian Refugees
SYR31	Syrian	Male	16	Under Graduate studies	Mairred	No	80	Average-Poor	4	Yes	UNHCR	Irbid	No	Yes	4	4.5	1800	UNHCR	3	2	3	2	4	2	4	3	4	3	4	4	3	4	4	3	4	3	2	4		3	2	3	4	4	Yes	8Min	Syrian Refugees
SYR32	Syrian	Male	7	Primary	Mairred	Yes	140	Poor	7	No		Irbid	No	Yes	7	5	486		2	3	3	2	3	4	3	4	3	3	2	3	4	3	4	3	2	3	4	2		4	3	2	3	3	Yes	9Min	Syrian Refugees
SYR33	Syrian	Female	7	Primary	Mairred	Yes	140	Poor	7	No		Irbid	No	No	0	4	286		2	3	2	2	3	3	3	3	2	3	4	2	3	2	3	2	3	4	3	2		4	3	2	4		Yes	12Min	Syrian Refugees
SYR34	Syrian	Male	7	Primary	Mairred	Yes	140	Poor	7	Yes	UNHCR	Irbid	No	Yes	7	5	500	UNHCR	2	3	3	2	4	2	4	4	3	3	4	3	4	2	3	3	2	3	4	2		3	4	3	4	3	Yes	7Min	Syrian Refugees
SYR35	Syrian	Female	7	Primary	Mairred	Yes	160	Poor	8	No		Idoun	No	No	0	5	1800		3		3	2	2	4	3	3	4	3	2	2	4	3	4	3	4	2	3	2		4	3	2	3	3	Yes	12Min	Syrian Refugees
SYR36	Syrian	Male	9	Primary	Mairred	Yes	70	Extremly Poor	7	Yes	UNHCR	Al Mafraq	No	Yes	7	5	0	UNHCR	2	3	2	4	3	2	3	3	2	3	4	3	4	3	3	3	2	4	3	2		4	3	4	2	3	Yes	10Min	Syrian Refugees
SYR37	Syrian	Male	6	Primary	Mairred	Yes	140	Extremly Poor	7	Yes	UNHCR	Irbid	No	Yes	7	5	500	UNHCR	2	3	3	2	4	3	2	4	3	3	4	3	2	3	4	3	2	3	2	4		3	4	3	4	3	Yes	9Min	Syrian Refugees
SYR38	Syrian	Male	7	Primary	Mairred	Yes	140	Poor	7	No		Irbid	No	Yes	7	4	1829		3	2	3	4	2	3	4	2	3	3	2	3	2	3	3	2	3	2	3	3		2	4	3	2	3	Yes	8Min	Syrian Refugees
SYR39	Syrian	Male	18	Graduate Studies	Mairred	No	120	Average	6	Yes	UNHCR	Irbid	No	Yes	6	3	19286	UNHCR	3	3	2	3	4	3	2	3	2	3	2	3	4	3	3	3	2	3	2	3		4	3	2	4	3	Yes	10Min	Syrian Refugees
SYR40	Syrian	Female	7	Primary	Widow	No	60	Extremly Poor	3	No		Irbid	No	Yes	3	5	0		3	3	3	2	4	3	2	3	2	3	2	4	3	2	3	4	3	2	3	2		3	2	3	4	3	Yes	13Min	Syrian Refugees
SYR41	Syrian	Female	9	Primary	Mairred	No	100	Average	7	No		Jerash	No	No	0	5	0		3	3	3	4	3	4	2	3	4	3	4	3	4	3	3	2	3	2	3	4		2	3	2	3	3	Yes	8Min	Syrian Refugees
SYR42	Syrian	Female	7	Primary	Mairred	No	200	Poor	10	No		Irbid	No	No	0	5	0		2	3	3	2	3	2	4	3	4	3	2	3	4	3	3	2	3	4	2	3		3	2	4	3	3	Yes	10Min	Syrian Refugees
SYR43	Syrian	Male	12	Secondary	Mairred	Yes	140	Average	7	Yes	UNHCR	Irbid	No	Yes	7	3.5	429	UNHCR	3	3	2	3	2	4	3	4	3	3	2	3	2	3	3	2	3	2	3	2		3	2	3	4	3	Yes	12Min	Syrian Refugees
SYR44	Syrian	Female	12	Secondary	Widow	Yes	160	Poor	8	Yes	UNHCR	Irbid	No	No	0	4	0	UNHCR	3	3	3	2	4	3	4	2	3	3	2	4	4	3	3	2	3	2	3	4		3	2	4	3	3	Yes	9Min	Syrian Refugees
SYR45	Syrian	Female	7	Primary	Mairred	Yes	140	Poor	7	No		Irbid	No	No	0	4	214		4	3	3	2	4	3	5	3	4	3	2	3	4	3	3	3	2	3	4	3		3	4	3	3	3	Yes	10Min	Syrian Refugees
SYR46	Syrian	Female	7	Primary	Mairred	No	80	Poor	4	No		Irbid	No	No	0	5	17429		3	3	3	2	3	4	3	4	3	3	2	3	2	4	3	2	3	2	3	2		3	2	3	4	3	Yes	8Min	Syrian Refugees
SYR47	Syrian	Male	12	Secondary	Mairred	No	100	Poor	5	Yes	UNHCR	Irbid	No	Yes	5	5	1786	UNHCR	3	2	3	2	3	2	3	4	3	3	2	3	2	3	3	3	2	3	2	3		3	2	3	4	3	Yes	10Min	Syrian Refugees
SYR48	Syrian	Male	16	Under Graduate studies	Mairred	Yes	460	Average	3	Yes	UNHCR	Irbid	Yes	Yes	3	4	2000	UNHCR	3	2	3	2	5	4	2	4	3	3	4	2	5	4	3	3	2	4	3	2		3	2	4	3	3	Yes	8Min	Syrian Refugees
SYR49	Syrian	Male	7	Primary	Mairred	Yes	100	Poor	5	No		Jerash	No	Yes	5	5	1786		2	3	3	2	3	4	3	2	3	3	2	3	4	3	3	3	2	4	3	2		4	2	4	3	3	Yes	12Min	Syrian Refugees
SYR50	Syrian	Male	9	Primary	Single	No	80	Extremly Poor	4	No		Irbid	No	Yes	4	3	229		3	3	3	2	4	2	4	3	4	3	2	3	4	3	3	3	4	2	3	3		3	4	3	2	3	Yes	9Min	Syrian Refugees
SYR51	Syrian	Male	7	Primary	Mairred	No	100	Poor	5	No		Al Mafraq	No	No	0	3	271	UNHCR	3	2	3	2	3	2	4	2	3	3	2	3	4	3	3	3	4	2	3	2		4	3	4	2	3	Yes	9Min	Syrian Refugees
SYR52	Syrian	Male	7	Primary	Single	No	100	Average-Poor	5	No		Irbid	No	No	0	4	286		3	3	2	3	4	3	4	3	2	3	2	4	3	3	1	2	3	2	4	2		3	2	3	4	3	Yes	12Min	Syrian Refugees
SYR53	Syrian	Male	7	Primary	Mairred	Yes	140	Poor	7	No		Irbid	No	Yes	7	4	314		3	2	3	2	4	2	3	4	3	3	2	4	3	2	4	3	4	3	2	2		3	4	3	2	3	Yes	12Min	Syrian Refugees
SYR54	Syrian	Male	9	Primary	Mairred	Yes	120	Poor	6	Yes	UNHCR	Irbid	No	No	0	6	0	UNHCR	3	3	2	3	4	2	3	2	3	3	2	5	4	3	3	2	3	2	4	3		2	4	2	3	2	Yes	10Min	Syrian Refugees
SYR55	Syrian	Male	9	Primary	Mairred	No	120	Poor	6	No		Irbid	No	Yes	6	5	500		3	2	3	2	3	3	2	4	3	3	4	3	2	3	3	3	2	4	2	3		2	3	4	3	3	Yes	7Min	Syrian Refugees
SYR56	Syrian	Male	9	Primary	Mairred	Yes	235	Poor	4	Yes	UNHCR	Irbid	Yes	Yes	4	5.5	400	UNHCR	3	2	3	2	4	3	2	3	2	3	2	4	3	3	3	3	2	3	4	2		2	3	2	3	3	Yes	11Min	Syrian Refugees
SYR57	Syrian	Female	12	Secondary	Mairred	Yes	140	Extremly Poor	7	Yes	UNHCR	Irbid	No	Yes	7	4	0	UNHCR	3	2	3	2	3	2	3	4	3	3	2	4	3	2	3	3	2	3	2	3		2	3	4	3	3	Yes	13Min	Syrian Refugees
SYR58	Syrian	Male	9	Primary	Mairred	No	80	Poor	4	No		Irbid	No	Yes	4	5	457		3	3	2	3	2	3	2	4	3	3	4	2	3	2	4	3	2	4	3	2		4	3	4	2	3	Yes	8Min	Syrian Refugees
SYR59	Syrian	Female	12	Secondary	Mairred	Yes	120	Extremly Poor	6	Yes	UNHCR	Nuaimeh	No	No	0	5	0	UNHCR	2	3	2	3	3	2	4	2	3	3	2	2	3	2	3	1	2	2	3	3		3	2	4	2	4	Yes	12Min	Syrian Refugees
SYR60	Syrian	Female	0	Illiterate	Mairred	Yes	140	Poor	7	No		Ramtha	No	No	7	4	0		3	3	3	4	2	3	4	3	2	3	2	4	3	2	4	2	3	2	3	2		3	4	3	2	3	Yes	12Min	Syrian Refugees
SYR61	Syrian	Female	9	Primary	Mairred	No	160	Poor	8	Yes	UNHCR	Nuaimeh	No	No	0	5.5	0	UNHCR	2	2	2	3	3	3	2	2	3	2	3	4	3	3	2	2	2	3	2	3		3	3	2	4	2	Yes	11Min	Syrian Refugees
SYR62	Syrian	Male	12	Secondary	Mairred	No	100	Poor	5	Yes	UNHCR	Irbid	No	Yes	5	5.5	357	UNHCR	3	2	2	3	3	2	3	4	4	2	3	2	3	2	2	2	3	3	2	3		3	2	3	2	1	Yes	7Min	Syrian Refugees
SYR63	Syrian	Female	9	Primary	Mairred	Yes	120	Extremly Poor	6	Yes	UNHCR	Irbid	No	Yes	6	4	0	UNHCR	3	2	3	2	3	4	3	2	3	3	2	3	3	2	3	3	2	4	3	2		2	3	2	4	3	Yes	9Min	Syrian Refugees
SYR64	Syrian	Male	0	Illiterate	Mairred	No	450	Poor	5	Yes	UNHCR	Ramtha	Yes	Yes	5	4	500	UNHCR	3	2	3	2	4	3	2	3	2	3	2	4	3	2	3	3	2	3	2	2		3	4	3	2	3	Yes	9Min	Syrian Refugees
SYR65	Syrian	Male	0	Illiterate	Mairred	Yes	140	Poor	7	No		Irbid	No	Yes	7	5	543		3	3	2	2	2	3	3	4	4	3	3	2	2	2	4	4	3	2	4	4		3	4	4	4	3	Yes	8Min	Syrian Refugees
SYR66	Syrian	Female	7	Primary	Mairred	Yes	60	Poor	3	No		Irbid	No	No	0	4	257		3	2	3	2	3	2	3	4	3	3	2	4	3	2	3	2	3	2	3	2		3	2	3	4	3	Yes	12Min	Syrian Refugees
SYR67	Syrian	Male	7	Primary	Mairred	Yes	140	Poor	7	No		Irbid	Yes	Yes	7	5	857		3	2	2	3	2	4	3	2	3	3	2	3	4	3	3	3	2	3	4	3		3	2	3	4	3	Yes	7Min	Syrian Refugees
SYR68	Syrian	Female	16	Under Graduate studies	Mairred	No	140	Extremly Poor	7	Yes	UNHCR	Al Taibeh	No	No	0	3	0	UNHCR	3	2	3	2	3	2	4	3	2	3	3	4	3	4	3	3	2	3	2	3		2	3	3	3	3	Yes	7Min	Syrian Refugees
SYR69	Syrian	Male	8	Primary	Single	Yes	140	Average-Poor	7	Yes	UNHCR	Irbid	No	Yes	7	5	286	UNHCR	3	4	2	3	2	3	2	4	3	3	4	3	4	3	4	3	4	3	3	2		4	3	4	2	2	Yes	7Min	Syrian Refugees
SYR70	Syrian	Female	6	Primary	Mairred	Yes	255	Poor	5	Yes	UNHCR	Irbid	No	Yes	5	4	0	UNHCR	3	2	3	3	2	4	3	3	3	2	3	2	2	2	3	3	2	2	4	2		2	4	3	3	2	Yes	7Min	Syrian Refugees
SYR71	Syrian	Female	9	Primary	Mairred	No	60	Poor	3	No		Irbid	No	No	0	5	0		2	3	2	3	2	4	2	3	4	3	2	4	3	5	3	3	2	3	4	3		2	3	2	3	3	Yes	11Min	Syrian Refugees
SYR72	Syrian	Female	12	Secondary	Widow	No	255	Average-Poor	5	Yes	UNHCR	Irbid	No	No	0	6	0	UNHCR	3	3	2	3	2	3	4	2	4	3	2	4	2	4	3	3	4	3	2	4		3	4	2	3	2	Yes	9Min	Syrian Refugees
SYR73	Syrian	Female	7	Primary	Widow	No	140	Poor	7	No		Jerash	No	Yes	7	4	0		3	2	3	2	5	3	4	3	4	3	2	4	3	4	3	3	4	3	4	2		3	4	3	4	3	Yes	9Min	Syrian Refugees
SYR74	Syrian	Female	12	Secondary	Mairred	Yes	120	Average	6	Yes	UNHCR	Irbid	No	No	0	5.5	0	UNHCR	2	3	3	2	2	4	3	3	4	3	2	2	4	4	3	3	2	4	2	3		3	4	3	2	3	Yes	13Min	Syrian Refugees
SYR75	Syrian	Female	9	Primary	Mairred	No	80	Poor	4	No		Irbid	No	No	0	5	0		3	2	3	2	2	4	3	4	3	3	2	2	3	4	3	3	4	3	3	2		4	2	4	3	3	Yes	10Min	Syrian Refugees
SYR76	Syrian	Male	12	Secondary	Mairred	Yes	140	Poor	7	No		Irbid	No	Yes	7	4	600		3	2	3	2	3	4	3	2	4	3	2	2	4	3	3	3	4	3	2	4		2	4	4	2	3	Yes	10Min	Syrian Refugees
SYR77	Syrian	Female	0	Illiterate	Mairred	No	140	Poor	7	No		Al Mafraq	No	No	0	4	0		3	3	2	3	4	3	2	3	3	3	2	4	3	4	3	3	2	4	2	4		3	4	3	4	3	Yes	12Min	Syrian Refugees
SYR78	Syrian	Female	0	Illiterate	Widow	No	160	Extremly Poor	8	Yes	UNHCR	Irbid	No	Yes	6	5	0	UNHCR	3	2	3	2	3	4	3	2	3	3	4	3	2	3	3	2	3	4	3	2		4	3	2	3	3	Yes	10Min	Syrian Refugees
SYR79	Syrian	Male	18	Graduate Studies	Mairred	Yes	720	Average	6	Yes	UNHCR	Irbid	Yes	Yes	6	2	500	UNHCR	3	2	3	2	4	3	2	4	2	3	4	2	4	3	4	3	4	3	4	3		2	4	2	3	3	Yes	7Min	Syrian Refugees
SYR80	Syrian	Male	12	Secondary	Mairred	No	440	Average	7	Yes	UNHCR	Ajloun	Yes	Yes	7	5	429	UNHCR	3	2	3	2	3	2	4	3	2	3	2	3	4	3	3	2	1	3	4	2		3	4	2	3	3	Yes	8Min	Syrian Refugees
SYR81	Syrian	Male	9	Primary	Mairred	No	120	Poor	6	Yes	UNHCR	Irbid	No	Yes	6	5.5	257	UNHCR	3	2	3	2	3	4	1	4	4	3	2	3	2	1	3	3	2	3	2	3		4	3	2	3	3	Yes	10Min	Syrian Refugees
SYR82	Syrian	Female	6	Primary	Mairred	No	140	Extremly Poor	7	Yes	UNHCR	Al Sarih	No	Yes	7	5	0	UNHCR	3	2	3	4	3	2	3	4	3	3	4	2	3	3	3	3	2	3	2	3		3	4	2	3	3	Yes	8Min	Syrian Refugees
SYR83	Syrian	Female	12	Secondary	Single	No	390	Average-Poor	7	Yes	UNHCR	Irbid	No	No	0	5	0	UNHCR	3	2	3	2	3	4	3	2	3	3	2	4	3	2	3	3	2	4	3	2		3	4	3	2	3	Yes	7Min	Syrian Refugees
SYR84	Syrian	Female	9	Primary	Mairred	Yes	140	Poor	5	Yes	UNHCR	Irbid	No	No	0	6	0	UNHCR	3	2	3	2	4	3	2	3	4	3	3	4	3	4	3	4	3	4	3	3		2	4	3	2	4	Yes	12Min	Syrian Refugees
SYR85	Syrian	Male	9	Primary	Mairred	Yes	285	Average-Poor	8	Yes	UNHCR	Irbid	No	Yes	8	4	386	UNHCR	3	2	3	2	3	2	4	3	2	3	2	4	3	2	3	3	4	3	4	3		2	4	3	2	3	Yes	13Min	Syrian Refugees
SYR86	Syrian	Male	9	Primary	Mairred	Yes	140	Poor	7	No		Irbid	No	Yes	7	4	571		3	2	3	2	3	2	4	3	2	3	2	3	2	3	3	3	2	3	2	3		3	2	4	3	3	Yes	13Min	Syrian Refugees
SYR87	Syrian	Male	9	Primary	Mairred	Yes	180	Poor	9	Yes	UNHCR	Irbid	No	Yes	9	5	571	UNHCR	3	3	3	3	2	3	2	4	4	3	3	1	2	2	3	4	3	2	4	3		3	4	4	3	2	Yes	7Min	Syrian Refugees
SYR88	Syrian	Female	0	Illiterate	Mairred	Yes	285	Poor	8	Yes	UNHCR	Nuaimeh	No	Yes	6	5	0	UNHCR	3	3	4	3	2	3	4	3	2	3	2	4	3	2	3	3	2	4	3	2		3	3	4	3	3	Yes	9Min	Syrian Refugees
SYR89	Syrian	Female	0	Illiterate	Mairred	Yes	200	Poor	8	Yes	UNHCR	Al Mafraq	No	No	0	5	0	UNHCR	3	2	3	2	4	3	2	3	3	3	4	3	2	3	2	3	2	2	3	1		3	4	3	2	2	Yes	11Min	Syrian Refugees
SYR90	Syrian	Female	7	Primary	Mairred	No	140	Extremly Poor	7	No		Al Sarih	No	No	0	5	257		3	2	3	2	3	2	4	3	3	2	3	2	4	3	3	3	1	2	3	2		2	3	3	4	2	Yes	11Min	Syrian Refugees
SYR91	Syrian	Male	6	Primary	Mairred	Yes	140	Average-Poor	7	No		Ramtha	No	Yes	7	4	0		3	3	3	2	3	3	4	3	2	3	2	3	2	3	3	3	2	3	4	2			4	3	3	2	Yes	8Min	Syrian Refugees
SYR92	Syrian	Male	9	Primary	Mairred	No	215	Average-Poor	8	Yes	UNHCR	Irbid	No	Yes	8	5	0	UNHCR	3	2	2	4	3	4	3	4	4	2	3	2	4	3	3	3	2	3	3	4		3	4	3	2	3	Yes	9Min	Syrian Refugees
SYR93	Syrian	Male	6	Primary	Mairred	Yes	295	Average	7	No		Irbid	No	Yes	7	4	214	UNHCR	3	2	3	2	2	3	2	4	3	3	3	2	3	4	3	2	3	3	2	3		3	2	4	3	3	Yes	9Min	Syrian Refugees
SYR94	Syrian	Male	6	Primary	Mairred	Yes	295	Poor	7	No		Irbid	No	Yes	7	5	286	UNHCR	3	2	3	4	2	3	3	4	2	3	2	3	3	4	3	2	3	3	4	3		3	4	3	4	3	Yes	12Min	Syrian Refugees
SYR95	Syrian	Female	6	Primary	Mairred	Yes	140	Average	7	Yes	UNHCR	Irbid	No	Yes	7	5	0	UNHCR	1	3	2	3	2	3	2	3	2	3	4	3	4	3	3	3	2	2	3	2		3	3	4	3	4	Yes	13Min	Syrian Refugees
SYR96	Syrian	Female	12	Secondary	Widow	Yes	120	Poor	6	Yes	UNHCR	Irbid	No	No	0	4	0	UNHCR	2	3	2	3	2	4	3	3	4	3	2	3	2	3	3	2	3	3	2	3		2	3	2	3	3	Yes	10Min	Syrian Refugees
SYR97	Syrian	Female	7	Primary	Mairred	Yes	140	Poor	7	No		Houarah	No	No	0	5	0		3	2	3	4	2	3	2	3	4	3	2	3	4	3	3	3	2	4	3	4		3	2	3	2	3	Yes	10Min	Syrian Refugees
SYR98	Syrian	Male	9	Primary	Mairred	Yes	120	Average	6	Yes	UNHCR	Irbid	No	Yes	6	4.5	643	UNHCR	3	2	3	2	3	2	3	4	3	3	2	3	2	3	3	3	2	3	2	3		3	4	2	3	3	Yes	13Min	Syrian Refugees
SYR99	Syrian	Male	9	Primary	Mairred	Yes	140	Poor	7	No		Irbid	No	Yes	7	4	357		3	2	3	2	4	3	4	3	3	3	2	3	3	4	3	3	4	2	3	2		3	2	2	3	3	Yes	7Min	Syrian Refugees
SYR100	Syrian	Female	9	Primary	Mairred	Yes	160	Poor	8	Yes	UNHCR	Irbid	No	No	0	3	0	UNHCR	2	2	3	3	3	2	3	3	2	3	2	2	3	2	2	2	3	3	3	3		2	2	3	3	3	Yes	11Min	Syrian Refugees
SYR101	Syrian	Female	0	Illiterate	Separated	Yes	140	Poor	7	No		Al Mafraq	No	Yes	7	4	171		2	2	3	2	2	3	1	3	5	3	2	2	4	3	2	3	2	4	3	3		2	3	4	3	3	Yes	8Min	Syrian Refugees
SYR102	Syrian	Female	0	Illiterate	Mairred	Yes	120	Poor	6	No		Idoun	No	No	0	5	0		3	2	3	2	3	4	3	3	2	3	2	3	2	2	3	3	2	3	3	2		2	2	3	3	3	Yes	7Min	Syrian Refugees
SYR103	Syrian	Female	9	Primary	Widow	No	140	Average	7	Yes	UNHCR	Nuaimeh	No	Yes	7	3.5	357	UNHCR	3	2	3	4	2	2	3	2	3	3	3	2	4	3	2	3	2	3	3	4		2	3	3	2	3	Yes	12Min	Syrian Refugees
SYR104	Syrian	Male	9	Primary	Mairred	No	120	Average	6	Yes	UNHCR	Irbid	Yes	Yes	6	4	400	UNHCR	2	3	4	3	4	2	3	3	4	3	2	3	4	3	3	3	2	3	3	2		3	4	2	3	3	Yes	7Min	Syrian Refugees
SYR105	Syrian	Male	12	Secondary	Mairred	No	295	Average-Poor	7	No		Nuaimeh	No	Yes	7	4.5	357		2	3	2	3	2	2	4	3	2	3	3	4	2	3	3	3	2	4	3	2		3	2	4	3	3	Yes	11Min	Syrian Refugees
SYR106	Syrian	Female	7	Primary	Widow	Yes	80	Poor	4	No		Jerash	No	Yes	4	5	257		4	4	2	4	3	2	4	3	3	3	2	3	2	4	3	2	3	2	3	2		3	2	3	4	3	Yes	12Min	Syrian Refugees
SYR107	Syrian	Female	0	Illiterate	Mairred	Yes	295	Extremly Poor	7	Yes	UNHCR	Irbid	No	Yes	7	4	0	UNHCR	3	3	2	3	2	4	3	2	3	3	2	3	2	3	3	2	3	3	4	3		2	3	2	3	3	Yes	12Min	Syrian Refugees
SYR108	Syrian	Male	5	Primary	Mairred	Yes	140	Extremly Poor	7	Yes	UNHCR	Nuaimeh	No	Yes	7	4.5	257	UNHCR	2	3	3	2	3	2	3	2	2	3	2	2	2	3	3	3	2	3	2	3		2	3	2	3	4	Yes	8Min	Syrian Refugees
SYR109	Syrian	Female	0	Illiterate	Mairred	Yes	140	Poor	7	No		Idoun	No	Yes	7	4	229		3	2	3	4	3	3	4	3	2	3	2	3	3	2	3	2	3	3	4	3		4	3	2	3	3	Yes	7Min	Syrian Refugees
SYR110	Syrian	Female	7	Primary	Mairred	Yes	140	Average-Poor	7	Yes	UNHCR	Nuaimeh	No	Yes	7	4.5	214	UNHCR	3	2	3	3	4	3	4	4	3	3	4	2	3	5	3	2	3	2	4	3		3	4	4	3	3	Yes	8Min	Syrian Refugees
SYR111	Syrian	Male	9	Primary	Mairred	Yes	140	Poor	7	No		Al Taibeh	No	Yes	7	4.5	286		3	2	3	2	3	2	4	3	3	2	3	2	3	3	3	3	2	3	4	3		3	2	3	3	4	Yes	7Min	Syrian Refugees
SYR112	Syrian	Male	12	Secondary	Mairred	No	120	Average-Poor	6	Yes	UNHCR	Irbid	No	Yes	6	5	286	UNHCR	3	3	4	2	3	3	2	3	2	2	3	2	2	4	2	2	2	2	3	2		3	4	3	3	3	Yes	9Min	Syrian Refugees
SYR113	Syrian	Male	9	Primary	Mairred	Yes	70	Extremly Poor	7	Yes	UNHCR	Soum	No	Yes	7	3.5	400	UNHCR	3	4	2	3	3	2	3	2	3	3	3	2	4	3	2	2	3	2	4	2		2	3	3	4	3	Yes	7Min	Syrian Refugees
SYR114	Syrian	Male	16	Under Graduate studies	Mairred	No	120	Poor	6	Yes	UNHCR	Irbid	No	Yes	6	4	571	UNHCR	3	4	2	3	2	1	4	2	3	2	3	4	3	3	3	2	3	4	3	2		3	3	4	3	3	Yes	9Min	Syrian Refugees
SYR115	Syrian	Male	7	Primary	Mairred	No	160	Average-Poor	8	Yes	UNHCR	Der Abu Saed	Yes	Yes	8	4	357	UNHCR	3	3	2	3	4	3	2	2	3	3	2	4	3	3	3	3	2	3	2	3		2	3	4	3	3	Yes	9	Syrian Refugees
SYR116	Syrian	Male	12	Secondary	Mairred	Yes	120	Average-Poor	6	No		Irbid	No	Yes	6	4	257		2	2	3	2	5	4	2	3	4	2	3	2	4	3	3	4	3	2	4	2		3	4	2	3	3	Yes	12Min	Syrian Refugees
SYR117	Syrian	Female	0	Illiterate	Mairred	Yes	140	Poor	7	No		Al Mafraq	No	No	0	5	0		3	2	3	2	3	4	2	3	3	3	4	3	4	4	3	3	2	3	4	2		3	4	2	3	3	Yes	10Min	Syrian Refugees
SYR118	Syrian	Female	7	Primary	Mairred	No	100	Poor	5	Yes	UNHCR	Nuaimeh	No	No	0	5.5	0	UNHCR	3	3	2	3	2	4	3	2	5	3	2	3	4	2	3	3	2	3	2	3		4	3	2	4	3	Yes	10Min	Syrian Refugees
SYR119	Syrian	Male	12	Secondary	Mairred	Yes	160	Average	8	Yes	UNHCR	Irbid	No	Yes	8	4	429	UNHCR	3	3	3	2	1	4	3	5	3	3	2	3	4	3	3	3	4	3	4	2		3	4	3	2	3	Yes	8Min	Syrian Refugees
SYR120	Syrian	Female	6	Primary	Mairred	Yes	100	Average-Poor	7	No		Irbid	No	No	0	4	107		3	3	3	3	2	2	2	3	3	3	3	1	2	2	3	3	4	2	3	3		1	4	4	4	4	No	7Min	Syrian Refugees
SYR121	Syrian	Female	9	Primary	Mairred	Yes	250	Average-Poor	4	No		Irbid	No	No	0	4	286		3	2	3	3	3	3	3	4	5	3	5	2	3	2	4	4	4	2	5	5		4	5	2	5	5	No	10Min	Syrian Refugees
SYR122	Syrian	Female	16	Under Graduate studies	Mairred	No	100	Average	3	No		Irbid	No	Yes	3	4	1429		4	3	2	2	3	3	2	2	2	2	3	2	2	1	4	3	3	3	2	2		1	3	2	3	3	No	12Min	Syrian Refugees
SYR123	Syrian	Female	12	Secondary	Mairred	Yes	320	Average	7	No		Irbid	No	No	0	5	286		3	3	4	2	3	4	3	3	4	3	3	3	2	1	3	2	3	3	3	3		3	3	3	3	3	Yes	10Min	Syrian Refugees
SYR124	Syrian	Female	6	Primary	Mairred	No	320	Poor	8	Yes	UNHCR	Irbid	No	No	0	5	214	UNHCR	3	3	3	2	2	3	4	3	3	3	3	3	3	3	3	4	3	3	3	3		3	3	3	3	2	No	12Min	Syrian Refugees
SYR125	Syrian	Female	9	Primary	Mairred	No	180	Average-Poor	3	No		Irbid	No	No	0	5	214		3	3	3	2	2	2	2	1	4	2	4	2	2	1	4	2	2	2	2	2		1	3	2	3	5	No	12Min	Syrian Refugees
SYR126	Syrian	Female	4	Primary	Mairred	Yes		Extremly Poor	10	No		Irbid	No	Yes	10	6	214		2	2	4	2	2	1	2	3	2	2	2	1	1	2	2	2	3	3	1	4		3	3	3	2	5	Yes	13Min	Syrian Refugees
SYR127	Syrian	Female	9	Primary	Mairred	Yes		Extremly Poor	14	No		Irbid	Yes	Yes	14	5	500		2	2	4	2	2	1	2	3	2	2	2	1	1	2	2	2	3	3	1	4		3	3	1	2	5	Yes	13Min	Syrian Refugees
SYR128	Syrian	Female	9	Primary	Mairred	Yes	100	Poor	14	No		Irbid	No	Yes	14	5	714		1	2	4	3	2	2	3	3	2	2	3	2	3	1	3	2	3	3	3	4		3	4	1	4	5	No	10Min	Syrian Refugees
SYR129	Syrian	Female	0	Illiterate	Mairred	Yes	180	Average	4	No		Irbid	Yes	No	0	4	214		3	3	3	3	3	2	4	3	3	3	4	2	2	2	3	3	3	3	3	3		3	3	2	3	3	Yes	11Min	Syrian Refugees
SYR130	Syrian	Female	9	Primary	Mairred	Yes	200	Average	10	No		Irbid	No	No	0	5	143		3	4	4	3	3	4	3	4	4	4	3	3	4	1	4	3	3	3	4	4		4	4	4	4	3	No	10Min	Syrian Refugees
SYR131	Syrian	Female	9	Primary	Mairred	Yes	250	Average	4	No		Irbid	No	No	0	4	286		3	3	3	3	3	3	3	4	3	3	3	3	3	3	3	3	3	3	3	4		4	4	3	4	3	Yes	15Min	Syrian Refugees
SYR132	Syrian	Female	6	Primary	Mairred	No	220	Average-Poor	6	No		Irbid	No	No	0	5	86		3	4	2	1	3	2	3	4	2	2	3	2	1	2	4	4	3	3	4	2		4	3	1	2	2	Yes	9Min	Syrian Refugees
SYR133	Syrian	Female	8	Primary	Mairred	Yes	200	Average-Poor	7	No		Irbid	No	No	0	3	214		4	4	1	1	3	3	3	4	4	2	3	2	3	3	4	4	4	4	3	3		3	4	4	4	2	Yes	9Min	Syrian Refugees
SYR134	Syrian	Female	7	Primary	Mairred	No	150	Average-Poor	6	No		Irbid	No	No	0	4	714		4	4	2	1	2	3	3	3	3	3	3	2	2	2	3	4	3	3	3	3		2	3	3	3	3	Yes	11Min	Syrian Refugees
SYR135	Syrian	Female	9	Primary	Mairred	No	300	Average	5	No		Irbid	No	No	0	5	4		4	3	4	1	2	1	2	4	4	3	3	3	1	1	3	3	3	3	3	4		1	2	3	3	3	Yes	9Min	Syrian Refugees
SYR136	Syrian	Female	12	Secondary	Mairred	No	260	Poor	7	No		Irbid	No	No	0	4	243		1	1	3	3	2	2	3	2	2	3	3	1	1	1	2	3	1	2	2	2		1	3	3	3	5	No	10Min	Syrian Refugees
SYR137	Syrian	Female	8	Primary	Mairred	Yes	125	Average-Poor	4	No		Irbid	No	No	0	4	21		3	2	3	2	1	1	2	3	3	3	3	2	2	2	3	2	3	2	2	3		1	3	2	3	5	Yes	10Min	Syrian Refugees
SYR138	Syrian	Male	9	Primary	Mairred	Yes		Poor	8	Yes	UNHCR	Amman- Hai Naal	No	No	0	3	214	UNHCR	2	1	2	1	2	1	1	2	2	2	3	1	2	1	2	2	1	2	2	1		1	3	1	1	2	No	11Min	Syrian Refugees
SYR139	Syrian	Female	0	Illiterate	Mairred	Yes	200	Extremly Poor	10	No		Ramtha	No	Yes	10	5	286		2	1	2	1	2	2	1	1	2	2	2	2	3	1	2	1	2	2	1	1		2	1	1	2	2	Yes	13Min	Syrian Refugees
SYR140	Syrian	Male	12	Secondary	Mairred	Yes	160	Poor	8	No		Der Abu Saed	No	Yes	8	4	429		3	3	2	3	3	2	3	1	3	3	2	3	2	3	3	3	2	3	3	3		2	3	2	3	2	Yes	11Min	Syrian Refugees
SYR141	Syrian	Male	12	Secondary	Mairred	Yes	20	Poor	2	No		Rahaba	No	Yes	2	5	357		2	3	2	3	2	3	3	2	3	3	2	3	2	2	4	3	2	2	3	2		2	3	3	2	3	Yes	13Min	Syrian Refugees
SYR142	Syrian	Female	16	Under Graduate studies	Mairred	Yes	0	Extremly Poor	10	No		Al Sarih	No	Yes	10	5	414		2	3	2	3	4	3	3	2	3	3	2	4	3	2	3	3	2	2	3	2		3	2	2	3	5	Yes	10Min	Syrian Refugees
SYR143	Syrian	Female	16	Under Graduate studies	Mairred	Yes	120	Poor	6	No		Ketm	No	No	0	5	286		3	3	1	3	2	3	2	3	3	3	3	2	3	2	3	2	3	2	2	3		3	2	3	2	3	Yes	9Min	Syrian Refugees
SYR144	Syrian	Male	9	Primary	Mairred	Yes	360	Average	8	Yes	UNHCR	Husn	Yes	Yes	8	4	186	UNHCR	3	2	3	2	3	1	3	2	3	1	2	2	3	2	3	3	2	3	2	2		3	4	2	3	2	Yes	7Min	Syrian Refugees
SYR145	Syrian	Male	14	Under Graduate studies	Mairred	Yes	160	Poor	8	No		Irbid	No	Yes	8	5	357		3	2	3	2	3	2	4	3	2	1	4	3	2	3	3	2	3	2	2	3		3	2	3	3	3	Yes	12Min	Syrian Refugees
SYR146	Syrian	Male	12	Secondary	Mairred	Yes	180	Poor	9	No		Ramtha	No	Yes	9	4	429		3	2	3	2	3	4	3	4	2	3	4	4	2	3	3	3	2	4	3	3		3	2	3	4	3	Yes	8Min	Syrian Refugees
SYR147	Syrian	Male	12	Secondary	Mairred	No	180	Extremly Poor	9	No		Old Ghoor Compound	No	Yes	9	5	0		3	2	3	4	3	3	2	3	3	3	2	3	3	4	3	3	2	3	4	3		2	3	3	2	4	Yes	7Min	Syrian Refugees
SYR148	Syrian	Male	0	Illiterate	Mairred	Yes	310	Average-Poor	8	No		Nuaimeh	No	Yes	8	4.5	0		3	2	3	3	2	3	3	4	3	3	2	3	4	3	3	3	2	3	4	3		3	2	3	4	4	Yes	7Min	Syrian Refugees
SYR149	Syrian	Male	6	Primary	Mairred	No	395	Average-Poor	8	No		Betras	No	Yes	8	5	429		3	2	3	4	3	2	3	3	3	3	2	3	4	3	3	3	2	3	3	3		2	3	4	3	2	Yes	11Min	Syrian Refugees
SYR150	Syrian	Male	9	Primary	Mairred	No	160	Average-Poor	8	No		Der Abu Saed	Yes	Yes	8	4	714		3	2	2	3	4	3	2	3	3	3	3	2	3	3	3	3	2	3	4	3		3	2	4	3	3	Yes	13Min	Syrian Refugees
SYR151	Syrian	Female	0	Illiterate	Mairred	Yes	140	Extremly Poor	7	Yes	UNHCR	Husn	No	Yes	7	5	0	UNHCR	3	2	3	4	3	2	3	3	3	2	3	4	3	3	3	3	2	3	3	4		3	2	3	3	4	Yes	7Min	Syrian Refugees
SYR152	Syrian	Female	9	Primary	Mairred	Yes	80	Poor	4	No		Irbid	Yes	No	0	3	214		3	2	3	2	3	3	2	3	3	3	2	3	3	3	3	3	2	3	3	4		3	2	3	3	3	Yes	8Min	Syrian Refugees
SYR153	Syrian	Male	9	Primary	Mairred	Yes	285	Poor	8	Yes	UNHCR	University St-Irbid	No	Yes	8	5	214	UNHCR	2	3	4	3	2	3	3	4	3	2	3	3	4	4	2	1	3	2	2	3		3	1	4	3	4	Yes	8Min	Syrian Refugees
SYR154	Syrian	Female	14	Under Graduate studies	Mairred	No	70	Extremly Poor	7	Yes	UNHCR	Sahara Circle-Irbid	No	Yes	7	4	0	UNHCR	3	2	3	4	2	4	3	1	3	2	3	2	5	3	2	2	3	3	2	3		2	3	3	2	4	Yes	7Min	Syrian Refugees
SYR155	Syrian	Male	9	Primary	Mairred	Yes	350	Average-Poor	5	Yes	UNHCR	Irbid	No	Yes	5	5	286	UNHCR	3	3	1	2	3	2	3	2	3	3	3	3	2	3	3	3	2	2	3	2		3	3	3	2	3	Yes	7Min	Syrian Refugees
SYR156	Syrian	Male	12	Secondary	Single	No	40	Poor	2	No		Irbid	No	Yes	2	3	257		3	3	2	3	3	4	3	3	3	3	2	3	4	3	3	3	2	3	4	3		3	3	2	3	4	Yes	9Min	Syrian Refugees
SYR157	Syrian	Male	8	Primary	Mairred	Yes	160	Poor	8	No		Al Mazar	No	Yes	8	4	286		3	3	2	3	4	3	3	3	2	3	3	4	3	3	3	3	2	3	2	3		3	3	2	3	3	Yes	13Min	Syrian Refugees
SYR158	Syrian	Male	14	Under Graduate studies	Mairred	Yes	120	Poor	6	No		Irbid	No	Yes	6	5	500		3	2	3	3	2	3	3	4	3	3	2	3	3	4	3	3	2	3	4	3		3	2	3	3	2	Yes	11Min	Syrian Refugees
SYR159	Syrian	Male	16	Under Graduate studies	Mairred	Yes	350	Extremly Poor	11	No		Al Sarih	No	Yes	11	4	0		3	2	3	4	3	2	3	3	4	3	2	3	3	4	3	3	2	3	4	3		3	2	3	3	3	Yes	9Min	Syrian Refugees
SYR160	Syrian	Male	13	Under Graduate studies	Single	No	160	Poor	8	Yes	Governmental	Irbid	No	Yes	8	4	0	Governmental	2	1	2	2	2	1	1	2	1	2	2	1	2	1	2	2	1	3	4	4		2	2	2	2	3	Yes	12Min	Syrian Refugees
SYR161	Syrian	Male	16	Under Graduate studies	Mairred	Yes	390	Average	7	Yes	UNHCR	Nuaimeh	Yes	Yes	7	4	214	UNHCR	3	2	3	2	3	3	3	2	3	3	2	3	3	4	3	3	3	2	4	3		3	4	3	3	2	Yes	8Min	Syrian Refugees
SYR162	Syrian	Male	6	Primary	Mairred	Yes	30	Extremly Poor	4	Yes	UNHCR	Hakamah	No	Yes	4	4	86	UNHCR	3	3	2	3	3	2	3	3	2	3	2	3	3	3	3	3	2	3	3	2		3	2	3	3	3	Yes	13Min	Syrian Refugees
SYR163	Syrian	Female	12	Secondary	Mairred	Yes	110	Average-Poor	5	Yes	UNHCR	Khwebeh	No	No	0	5	714	UNHCR	3	3	3	2	3	3	3	2	1	3	3	2	3	2	1	3	3	2	3	3		3	2	3	3	5	Yes	12Min	Syrian Refugees
SYR164	Syrian	Female	5	Primary	Mairred	Yes	130	Poor	10	Yes	UNHCR	University St-Irbid	No	No	0	4	0	UNHCR	3	3	2	3	3	3	2	3	3	3	2	3	3	3	3	3	2	3	3	3		3	2	3	3	3	Yes	8Min	Syrian Refugees
SYR165	Syrian	Male	12	Secondary	Mairred	No	270	Poor	6	Yes	UNHCR	Sahara Circle-Irbid	No	Yes	6	4	86	UNHCR	3	4	3	2	3	3	2	3	3	3	2	3	4	3	3	3	3	2	3	3		3	2	3	3	3	Yes	8Min	Syrian Refugees
SYR166	Syrian	Female	7	Primary	Mairred	Yes	160	Extremly Poor	3	Yes	UNHCR	Al Sarih	No	Yes	3	5	0	UNHCR	3	2	4	4	3	3	2	3	3	3	3	2	3	3	3	3	3	2	3	3		3	2	3	3	3	Yes	13Min	Syrian Refugees
SYR167	Syrian	Male	12	Secondary	Mairred	Yes	100	Poor	5	No		Irbid	No	Yes	5	3	2857																														Syrian Refugees
SYR168	Syrian	Female	7	Primary	Mairred	Yes	120	Extremly Poor	6	Yes	UNHCR	Mahakm Shareeyeh	No	Yes	6	5	0	UNHCR	3	3	3	3	2	3	3	2	3	3	4	3	3	4	3	3	3	2	3	3		3	2	3	3	3	Yes	7Min	Syrian Refugees
SYR169	Syrian	Female	9	Primary	Mairred	No	140	Extremly Poor	7	Yes	UNHCR	Sayadat Circle	No	Yes	7	5	0	UNHCR	3	2	3	3	2	3	3	4	3	3	2	3	4	3	3	3	2	3	3	2		3	3	2	3	3	Yes	9Min	Syrian Refugees
SYR170	Syrian	Female	12	Secondary	Mairred	No	100	Extremly Poor	5	No		Al Manar-Irbid	No	No	0	5	0		3	3	3	2	3	3	3	4	3	3	3	2	3	3	3	3	3	2	3	3		4	3	3	4	3	Yes	9Min	Syrian Refugees
SYR171	Syrian	Female	0	Illiterate	Mairred	No	280	Poor	3	Yes	UNHCR	Idoun	no	Yes	3	5	0	UNHCR	3	3	2	3	3	4	3	2	3	3	2	3	3	3	3	3	2	3	3	3		2	3	4	3	3	Yes	12Min	Syrian Refugees
SYR172	Syrian	Male	14	Under Graduate studies	Mairred	Yes	500	Poor	5	No		University St-Irbid	Yes	Yes	5	5	500	UNHCR	3	2	3	2	3	4	3	3	2	3	3	3	2	3	3	3	2	3	3	2		3	2	3	3	4	Yes	13Min	Syrian Refugees
SYR173	Syrian	Female	9	Primary	Mairred	No	120	Extremly Poor	6	No		Sayadat Circle	No	No	0	5	0		3	3	2	3	3	4	3	2	3	3	2	3	4	3	3	3	2	3	3	4		3	2	3	4	3	Yes	7Min	Syrian Refugees
SYR174	Syrian	Female	7	Primary	Mairred	Yes	180	Extremly Poor	9	No		Sahara Circle-Irbid	No	Yes	9	4	0		3	3	2	3	3	2	3	3	3	3	2	3	4	3	3	3	2	3	3	2		3	2	3	3	3	Yes	12Min	Syrian Refugees
SYR175	Syrian	Male	7	Primary	Mairred	No	205	Average-Poor	4	Yes	UNHCR	Ketm	No	Yes	4	4	286	UNHCR	3	2	3	4	3	2	3	3	3	3	2	4	3	3	3	4	3	2	3	3		4	3	2	3	3	Yes	8Min	Syrian Refugees
SYR176	Syrian	Male	16	Under Graduate studies	Mairred	Yes	120	Average-Poor	6	No		Irbid	Yes	Yes	6	4	500		3	2	3	3		3	4	3	3	3	2	3	3	4	3	3	3	2	3	3		3	2	3	3	3	Yes	7Min	Syrian Refugees
SYR177	Syrian	Female	7	Primary	Mairred	Yes	315	Poor	8	No		Sahara Circle-Irbid	No	Yes	8	5	0		3	3	3	2	3	4	3	3	2	3	4	3	2	3	3	3	2	3	4	3		3	2	4	3	3	Yes	10Min	Syrian Refugees
SYR178	Syrian	Male	12	Secondary	Mairred	No	200	Poor	5	Yes	UNHCR	Western Block	Yes	Yes	5	4	100	UNHCR	3	3	2	3	4	3	3	2	3	3	2	3	4	3	3	3	2	3	4	3		4	3	2	3	3	Yes	7Min	Syrian Refugees
SYR179	Syrian	Female	9	Primary	Mairred	No	275	Poor	6	Yes	Al Aoun Aids	Eastern Block	No	Yes	6	5	0	Al Aoun Aids	3	3	2	3	4	3	2	3	3	4	3	3	3	2	3	3	3	2	3	4		3	4	3	3	3	Yes	8Min	Syrian Refugees
SYR180	Syrian	Female	7	Primary	Mairred	Yes	120	Poor	6	No		Nuaimeh	No	No	0	4	0		3	3	2	3	3	4	3	3	2	3	4	3	2	3	3	3	2	3	4	3		3	2	3	3	3	Yes	13Min	Syrian Refugees
SYR181	Syrian	Male	9	Primary	Mairred	Yes	275	Poor	8	No		Husn	No	Yes	8	4	343		3	3	2	4	3	3	3	4	3	3	3	2	3	4	3	3	3	3	3	2		4	3	2	3	3	Yes	9Min	Syrian Refugees
SYR182	Syrian	Female	9	Primary	Mairred	Yes	295	Average-Poor	7	Yes	Al Aoun Aids	Dahyat Al Husain	No	Yes	8	6	0	Al Aoun Aids	3	3	2	3	4	3	2	3	3	3	3	2	2	4	3	3	2	4	3	3		3	2	4	3	3	Yes	7Min	Syrian Refugees
SYR183	Syrian	Female	7	Primary	Mairred	Yes	315	Poor	8	Yes	Al Aoun Aids	Al Saa'a Circle	No	No	0	5	0	Al Aoun Aids	3	3	4	3	2	3	3	4	3	3	2	3	4	3	3	3	2	3	3	4		3	4	3	2	3	Yes	7Min	Syrian Refugees
SYR184	Syrian	Male	9	Primary	Mairred	No	160	Average-Poor	8	No		Irbid	Yes	Yes	8	4	143		3	3	2	3	3	4	2	3	4	3	2	4	3	3	3	3	2	3	4	3		3	4	3	3	2	Yes	11Min	Syrian Refugees
SYR185	Syrian	Male	17	Graduate Studies	Mairred	No		Average	9	No		Fawara St.	No	Yes	9	4	571		3	2	3	2	3	3	4	3	3	3	2	3	3	4	3	3	2	3	4	3		3	2	3	3	4	Yes	8Min	Syrian Refugees
SYR186	Syrian	Female	9	Primary	Mairred	No	160	Extremly Poor	16	No		Eastern Block	No	No	0	5	0		3	2	3	3	4	3	3	2	3	3	4	3	2	3	3	3	2	3	3	3		3	4	3	3	3	Yes	10Min	Syrian Refugees
SYR187	Syrian	Male	9	Primary	Mairred	No	315	Poor	8	Yes	Bela Hodod Center	Ramtha	No	Yes	8	4	143	Bela Hodod Center	3	2	3	4	3	3	2	4	3	3	3	2	3	3	2	3	3	4	2	4		4	3	3	2	3	Yes	10Min	Syrian Refugees
SYR188	Syrian	Male	12	Secondary	Mairred	Yes	275	Extremly Poor	8	Yes	Al Aoun Aids	Eastern Block	No	Yes	8	5.5	714	Al Aoun Aids	3	2	3	3	3	2	3	4	3	3	3	2	3	4	3	3	2	3	3	4		3	2	3	3	3	Yes	12Min	Syrian Refugees
SYR189	Syrian	Female	8	Primary	Mairred	No	310	Average	9	Yes	Health Center	Irbid	No	No	0	5	0	Health Center	2	3	2	3	3	3	2	3	4	3	3	2	3	4	3	3	2	3	4	3		3	2	3	4	3	Yes	7Min	Syrian Refugees
SYR190	Syrian	Male	12	Secondary	Mairred	Yes	120	Extremly Poor	8	No		Henena-Irbid	No	Yes	8	5	214		3	3	3	2	3	3	4	3	3	3	2	3	4	3	3	3	2	3	3	4		3	2	3	4	3	Yes	9Min	Syrian Refugees
SYR191	Syrian	Female	12	Secondary	Mairred	No	140	Average-Poor	9	Yes	Al Aoun Aids	Dahyat Al Husain	No	No	0	6	0	Al Aoun Aids	3	3	3	2	3	3	3	2	3	3	4	3	3	4	3	3	3	2	3	3		2	4	3	2	3	Yes	9Min	Syrian Refugees
SYR192	Syrian	Male	4	Primary	Mairred	Yes	20	Extremly Poor	2	No		Ramtha	No	No	0	5	107		3	3	3	2	3	3	4	3	3	3	3	2	3	3	4	3	3	2	4	3		4	3	3	4	3	Yes	13Min	Syrian Refugees
SYR193	Syrian	Male	6	Primary	Mairred	Yes	160	Extremly Poor	8	Yes	Al Aoun Aids	Ramtha	No	Yes	8	5	171	Al Aoun Aids																													Syrian Refugees
SYR194	Syrian	Male	9	Primary	Mairred	Yes	390	Extremly Poor	8	No		Eastern Block	No	Yes	8	5	0		3	2	3	3	3	2	3	4	3	3	2	3	3	2	3	3	2	3	3	3		2	3	4	3	3	Yes	8Min	Syrian Refugees
SYR195	Syrian	Male	9	Primary	Mairred	Yes	160	Extremly Poor	8	No		Blat Al Shohda'a	No	Yes	9	5	214		3	3	3	2	3	4	3	3	2	3	2	3	4	3	3	3	4	2	3	3		3	2	4	3	2	Yes	10Min	Syrian Refugees
SYR196	Syrian	Male	7	Primary	Separated	Yes	180	Average	9	No		Der Abu Saed	Yes	Yes	9	5	214		3	2	3	4	3	3	2	3	4	3	2	3	3	4	3	3	2	3	3	3		3	2	3	3	3	Yes	12Min	Syrian Refugees
SYR197	Syrian	Male	16	Under Graduate studies	Mairred	Yes	295	Average-Poor	7	No		Al Sarih	No	Yes	7	4.5	714		3	2	3	3	2	3	4	3	2	3	3	2	3	3	3	3	2	3	3	4		3	2	3	3	3	Yes	7Min	Syrian Refugees
SYR198	Syrian	Male	7	Primary	Mairred	Yes	100		5	No		Eastern Block	No	Yes	5	4	100		3	2	3	4	3	3	2	3	3	3	4	3	3	2	3	3	3	2	3	3		3	2	3	3	4	Yes	9Min	Syrian Refugees
SYR199	Syrian	Male	12	Secondary	Mairred	No	140	Poor	7	No		Der Abu Saed	No	Yes	7	4	357		2	2	3	2	3	2	3	3	2	3	2	3	2	3	2	3	3	2	3	2		3	3	2	3	2	Yes	11Min	Syrian Refugees
SYR200	Syrian	Male	16	Under Graduate studies	Mairred	No	100	Poor	5	No		Ramtha	No	Yes	5	3	214		2	3	2	3	2	3	2	3	2	2	2	3	2	3	2	3	3	3	3	2		3	2	3	2	2	Yes	7Min	Syrian Refugees
SYR201	Syrian	Male	8	Primary	Widow	Yes	200	Extremly Poor	15	Yes	UNHCR	Nuaimeh	No	Yes	15	6	429	UNHCR	3	2	3	2	3	2	3	2	2	3	2	3	1	2	3	3	2	3	2	3		2	2	3	2	2	Yes	13Min	Syrian Refugees
SYR202	Syrian	Male	9	Primary	Mairred	Yes	160	Poor	8	No		Irbid	No	Yes	8	4.5	500		3	2	3	2	2	2	3	2	3	4	3	2	3	3	2	3	2	3	2	2		3	2	3	3	3	Yes	8Min	Syrian Refugees
SYR203	Syrian	Male	8	Primary	Single	No	180	Average-Poor	9	No		Irbid	No	Yes	9	5	429		2	3	2	1	3	2	3	2	3	2	2	3	2	3	3	3	2	3	2	3		3	3	2	3	2	Yes	7Min	Syrian Refugees
SYR204	Syrian	Female	9	Primary	Mairred	Yes	200	Poor	10	No		Dahyat Al Husain	No	Yes	10	5	0		3	2	2	3	3	2	3	4	3	3	3	2	4	3	3	3	2	2	3	2		3	3	2	2	3	Yes	11Min	Syrian Refugees
SYR205	Syrian	Male	10	Primary	Single	Yes	120	Extremly Poor	6	Yes	UNHCR	Ramtha	No	Yes	6	5	429	UNHCR	3	3	2	3	4	3	2	3	4	3	2	3	4	3	3	3	2	3	4	3		4	3	2	3	3	Yes	7Min	Syrian Refugees
SYR206	Syrian	Male	14	Under Graduate studies	Mairred	Yes	160	Extremly Poor	8	Yes	UNHCR	Al Barha	No	Yes	8	4	500	UNHCR	3	3	2	3	3	2	3	4	3	3	2	3	4	3	3	3	2	3	4	3		3	4	2	3	4	Yes	9Min	Syrian Refugees
SYR207	Syrian	Male	4	Primary	Mairred	Yes	350	Poor	10	Yes	UNHCR	Ramtha	No	Yes	10	5	257	UNHCR	3	2	3	2	3	4	3	2	3	3	2	3	4	3	3	3	2	3	3	2		3	4	3	3	3	Yes	13Min	Syrian Refugees
SYR208	Syrian	Male	9	Primary	Mairred	No	660	Average	9	Yes	UNHCR	University St-Irbid	Yes	Yes	9	6	1857	UNHCR	3	2	3	2	3	4	3	3	2	3	2	3	4	3	3	4	3	2	4	3		4	2	3	3	3	Yes	8Min	Syrian Refugees
SYR209	Syrian	Male	4	Primary	Mairred	No	415	Extremly Poor	8	Yes	UNHCR	Irbid	No	Yes	8	4	2857	UNHCR	3	2	3	4	3	3	2	3	3	4	3	2	3	3	3	3	2	3	4	3		3	2	3	3	3	Yes	8Min	Syrian Refugees
SYR210	Syrian	Male	4	Primary	Mairred	Yes	295	Average	8	Yes	UNHCR	Irbid	No	Yes	8	4	214	UNHCR	3	2	3	4	3	2	3	3	4	3	2	4	3	3	3	3	2	3	4	3		3	3	2	3	3	Yes	8Min	Syrian Refugees
SYR211	Syrian	Female	14	Under Graduate studies	Mairred	Yes	200	Average	10	Yes	UNHCR	Irbid	No	Yes	10	5	0	UNHCR	3	2	3	3	2	2	3	3	4	3	2	3	4	3	3	3	2	3	4	3		3	2	3	4	3	Yes	11Min	Syrian Refugees
SYR212	Syrian	Female	12	Secondary	Widow	No	150	Average	16	Yes	UNHCR	Jerash	No	Yes	16	5	0	UNHCR	3	3	2	3	3	4	3	3	3	3	2	3	4	3	3	3	2	3	3	3		3	2	4	3	3	Yes	9Min	Syrian Refugees
SYR213	Syrian	Female	8	Primary	Mairred	No	200	Poor	10	Yes	UNHCR	Eyadat Al Manar-Irbid	No	Yes	8	3	214	UNHCR	3	2	3	3	2	3	3	4	3	3	3	2	3	3	3	2	2	3	3	2		2	2	3	3	3	Yes	10Min	Syrian Refugees
SYR214	Syrian	Female	6	Primary	Mairred	Yes	180	Poor	9	Yes	UNHCR	Al Barha	No	Yes	9	4.5	0	UNHCR	3	2	3	4	3	2	3	3	3	3	2	2	3	4	3	3	2	3	4	3		4	3	2	4	3	Yes	7Min	Syrian Refugees
SYR215	Syrian	Male	12	Secondary	Single	No	295	Poor	7	Yes	UNHCR	Palestine St.-Irbid	No	No	0	4	357	UNHCR	3	2	3	3	2	3	4	3	3	3	3	4	3	2	3	3	2	3	4	3		3	2	3	4	3	Yes	13Min	Syrian Refugees
SYR216	Syrian	Male	12	Secondary	Mairred	Yes	315	Average-Poor	8	No		Bani Kenana Circle	No	Yes	8	5	0		3	2	3	4	3	2	3	3	3	3	2	3	4	3	3	3	2	3	4	3		3	2	3	4	3	Yes	8Min	Syrian Refugees
SYR217	Syrian	Male	12	Secondary	Mairred	Yes	180	Poor	9	No		Rahaba	No	Yes	9	3	357		3	2	3	3	2	3	4	3	2	3	2	3	3	3	3	3	2	4	3	3		2	4	3	3	3	Yes	13Min	Syrian Refugees
SYR218	Syrian	Male	0	Illiterate	Mairred	Yes	20	Poor	8	No		Irbid	No	Yes	8	5	0		3	2	3	4	3	2	3	3	2	3	2	3	4	3	3	3	2	3	4	3		3	2	3	3	4	Yes	13Min	Syrian Refugees
SYR219	Syrian	Male	7	Primary	Mairred	Yes	160	Average	8	No		Kufr Asad	Yes	Yes	8	5	214		3	3	2	3	4	3	2	3	3	3	2	3	4	3	3	3	2	3	3	3		4	3	3	2	4	Yes	8Min	Syrian Refugees
SYR220	Syrian	Male	9	Primary	Mairred	Yes	140	Extremly Poor	8	No		Irbid	No	Yes	8	5	0		2	2	2	1	2	1	1	3	3	2	3	2	3	2	2	2	2	1	1	2		2	2	3	2	2	Yes	8Min	Syrian Refugees
SYR221	Syrian	Male	12	Secondary	Mairred	No	200	Average-Poor	8	No		Al Kura	No	Yes	8	4	714		3	2	3	3	2	3	3	4	3	3	2	3	4	3	3	3	3	2	3	4		3	2	4	3	3	Yes	8Min	Syrian Refugees
SYR222	Syrian	Female	7	Primary	Mairred	Yes	250	Extremly Poor	5	Yes	UNHCR	Al Sarih	No	Yes	5	4	0	UNHCR	3	3	4	3	3	3	2	3	4	3	2	3	4	3	3	3	3	2	3	3		3	2	3	3	3	Yes	11Min	Syrian Refugees
SYR223	Syrian	Female	7	Primary	Mairred	Yes		Poor	7	Yes	UNHCR	Irbid	No	No	0	5	29	UNHCR	3	3	2	3	2	3	3	2	3	3	2	3	3	3	2	3	3	2	3	3		2	3	4	3	2	Yes	7Min	Syrian Refugees
SYR224	Syrian	Female	7	Primary	Separated	Yes	80	Extremly Poor	5	No		Irbid	No	Yes	5	4	0		3	3	3	2	3	3	3	2	3	3	2	3	3	3	3	3	3	3	2	3		3	3	4	3	4	Yes	13Min	Syrian Refugees
SYR225	Syrian	Male	7	Primary	Mairred	No	20	Extremly Poor	7	Yes	UNHCR	Nuaimeh	No	No	0	5	14286	UNHCR	3	3	3	2	3	3	3	4	3	4	3	4	3	2	3	3	3	2	3	3		3	4	4	3	3	Yes	9Min	Syrian Refugees
SYR226	Syrian	Female	7	Primary	Mairred	Yes							No				0		3	1	1	3	1	1	4	2	2	4	3	1	3	1	5	3	5	5	1	4		1	3	1	3	5	Yes	11Min	Syrian Refugees
SYR227	Syrian	Female	5	Primary	Mairred	Yes	90		5			Ramtha				4	0		2	3	5	4	3	5	3	3	3	3	3	1	5	3	2	3	3	5	3	4		4	3	1	3	5	Yes	5Min	Syrian Refugees
SYR228	Syrian	Female	11	Secondary	Mairred	No						Ramtha	No	No		4	0		5	5	3	1	5	4	4	4	4	3	5	4	3	3	4	4	5	4	5	4		5	4	4	4	3	Yes	5Min	Syrian Refugees
SYR229	Syrian	Female	9	Primary	Mairred	Yes											0		4	4	4	3	3	3	3	2	4	2	3	2	3	2	3	3	3	3	1	4		4	1	1	4	4	Yes	6Min	Syrian Refugees
SYR230	Syrian	Female	9	Primary	Separated	Yes											0		3	4	3	4	2	4	3	3	5	3	4	3	4	2	4	2	3	4	4	4		1	4	3	2	5	Yes	6Min	Syrian Refugees
SYR231	Syrian	Female	12	Secondary	Mairred	No											0		3	3	3	2	3	3	4	4	4	2	2	1	3	1	3	3	4	4	4	3		2	4	3	4	3	Yes	5Min	Syrian Refugees
SYR232	Syrian	Male	6	Primary	Mairred												0		3	1	5	3	1	2	1	4	2	3	3	1	3	1	4	3	3	1	4	4		2	3	4	3	5	Yes	5Min	Syrian Refugees
SYR233	Syrian	Female	6	Primary	Mairred	No											0		3	1	5	5	1	3	3	3	2	1	1	1	2	1	1	1	3	3	3	3		1	3	3	3	3	Yes	6Min	Syrian Refugees
SYR234	Syrian	Male	6	Primary	Mairred	Yes											0		3	4	5	4	3	4	3	4	3	1	4	3	4	2	2	4	4	1	4	4		4	4	4	4	4	Yes	9Min	Syrian Refugees
SYR235	Syrian	Female	12	Secondary	Mairred	Yes											0		3	4	3	3	3	5	4	3	2	3	5	3	4	1	3	4	4	4	5	3		3	3	4	4	4	Yes	6Min	Syrian Refugees
SYR236	Syrian	Female	9	Primary	Mairred	Yes											0		3	4	3	4	1	3	3	3	4	2	3	1	3	1	3	4	4	3	4	3		1	4	4	1	3	Yes	8Min	Syrian Refugees
SYR237	Syrian	Male	6	Primary	Mairred	Yes											0		3	2	5	3	1	3	2	1	3	3	4	1	3	1	1	4	3	1	2	3		1	3	1	1	5	Yes	6Min	Syrian Refugees
SYR238	Syrian	Female	12	Secondary	Mairred	Yes	360		9	No		Irbid	No	Yes	9	5	0		3	4	4	4	3	4	1	3	3	2	3	2	3	1	3	1	3	3	4	3		1	2	1	1	4	Yes	7Min	Syrian Refugees
SYR239	Syrian	Female	12	Secondary	Mairred	Yes	380		10	No		Irbid	No	Yes	10	5	0		3	3	3	4	3	4	1	4	3	3	2	2	3	1	3	1	2	3	4	3		1	2	1	1	4	Yes	7Min	Syrian Refugees
SYR240	Syrian	Female	7	Primary	Mairred	No	180		5	No			Yes	Yes	5		0		3	3	3	5	3	5	2	5	5	5	5	1	2	4	3	1	3	4	5	5		5	5	5	5	4	Yes	10Min	Syrian Refugees
SYR241	Syrian	Female		Illiterate	Mairred	Yes	365		11	Yes	UNHCR	Irbid	No	Yes	11	4	0	UNHCR	3	4	1	1	4	4	4	4	3	4	5	3	3	1	3	4	3	4	5	5		4	3	3	4	1	Yes	6Min	Syrian Refugees
SYR242	Syrian	Female		Illiterate	Mairred	No	135		3	No		Irbid	No	No	0	3	0		4	4	4	4	3	3	3	4	3	3	4	3	3	3	3	4	5	5	5	5		5	3	3	3	3	Yes	6Min	Syrian Refugees
SYR243	Syrian	Male	9	Primary	Mairred	Yes	225		5			Nuaimeh	Yes	No	0	3	0		3	3	1	1	3	3	3	4	3	3	4	2	3	1	3	4	3	4	4	4		3	2	4	3	3	Yes	7Min	Syrian Refugees
SYR244	Syrian	Male	9	Primary	Mairred	Yes	300		5	No		Irbid	Yes	Yes	5	5	0		3	4	1	1	3	5	4	4	2	4	5	2	4	2	3	2	3	3	4	4		1	3	3	3	3	Yes	5Min	Syrian Refugees
SYR245	Syrian	Female	12	Secondary	Mairred	No	150		3	Yes	Caritas		No	No	0		0	Caritas	3	3	3	2	3	3	2	3	4	3	3	1	3	2	2	1	3	3	3	1		1	3	4	2	5	Yes	5Min	Syrian Refugees
SYR246	Syrian	Female	11	Secondary	Mairred	Yes	390		8	Yes	UNHCR	Irbid	No	No	0	4	0	UNHCR	3	1	3	4	3	3	3	2	3	1	4	2	4	1	2	1	4	4	4	1		1	3	2	3	5	Yes	6Min	Syrian Refugees
SYR247	Syrian	Female	6	Primary	Separated	Yes	190		4	No		Irbid	Yes	Yes	4	5	0		3	5	3	1	3	4	4	5	5	4	5	3	5	3	5	2	4	3	4	1		1	5	1	2	4	Yes	6Min	Syrian Refugees
SYR248	Syrian	Female	6	Primary	Mairred	No	140		7	No			No	No	0	4	0		3	4	4	4	3	4	3	5	2	4	4	3	2	2	3	4	4	4	4	4		3	1	1	3	5	Yes	6Min	Syrian Refugees
SYR249	Syrian	Male	12	Secondary	Mairred	No	360		6	Yes	Al Aoun Aids	Ramtha	No	Yes	6		0	Al Aoun Aids	3	3	2	3	3	3	4	4	3	2	3	2	3	2	3	4	3	3	3	4		2	3	2	3	3	Yes	4Min	Syrian Refugees
SYR250	Syrian	Female	8	Primary	Mairred	Yes	260		10	No		Hoor-Irbid	No	No			0		1	5	1	5	3	5	1	5	4	1	5	1	4	1	1	4	5	1	5	5		1	5	1	4	5	Yes	10Min	Syrian Refugees
SYR251	Syrian	Female	12	Secondary	Mairred	No	310		4	No		Betras	No	No			0		2	2	1	1	4	5	4	5	4	4	5	2	4	3	4	3	5	5	5	5		1	4	4	4	3	Yes	12Min	Syrian Refugees
SYR252	Syrian	Male	4	Primary	Mairred	No	315		5	Yes	UNHCR	Ramtha	No	No		5	0	UNHCR	2	2	1	1	2	4	3	5	4	4	5	2	5	1	4	2	3	4	3	4		1	2	5	3	3	Yes	9Min	Syrian Refugees
SYR253	Syrian	Male	12	Secondary	Mairred	Yes	170		6	No		Al Sarih	No	No			0		2	1	5	4	5	3	4	2	3	2	4	1	2	5	3	2	3	1	3	3		3	3	2	2	4	Yes	7Min	Syrian Refugees
SYR254	Syrian	Female	7	Primary	Mairred	Yes	105		4	Yes	Relief International	Ramtha	No	No			0	Relief International	1	1	2	3	1	1	1	4	3	3	5	1	1	1	3	3	4	5	1	3		1	4	5	1	5	Yes	10Min	Syrian Refugees
SYR255	Syrian	Female	9	Primary	Mairred	Yes	300		3	Yes	Relief International		No	No			0	Relief International	3	3	4	5	1	2	2	3	2	2	5	2	3	1	2	3	2	3	5	3		1	3	1	3	4	Yes	6Min	Syrian Refugees
SYR256	Syrian	Female	9	Primary	Mairred	No	250		3	No		Ramtha	No	No			0		3	5	4	3	1	2	4	3	2	3	4	1	5	2	2	1	3	4	5	3		1	3	1	2	3	Yes	6Min	Syrian Refugees
SYR257	Syrian	Female	6	Primary	Widow	Yes	370		14	Yes	Caritas	Irbid	No	No			0	Caritas	1	2	2	4	1	2	1	5	4	2	5	1	1	3	1	4	4	5	5	5		1	5	1	2	4	Yes	10Min	Syrian Refugees
SYR258	Syrian	Female	6	Primary	Mairred	Yes	160		4	Yes	MSF	Al Barha	No	No		5	0		3	3	3	3	2	1	3	3	3	2	4	1	4	2	3	4	3	3	3	4		3	3	5	1	4	Yes	6Min	Syrian Refugees
SYR259	Syrian	Female	11	Secondary		Yes	190		4	Yes	Caritas	Irbid	No	No		3	0	Caritas	3	3		3	2	2	3	4	3	3	4	2	4	2	4	2	3	4	4	1		1	2	3	4	4	Yes	7Min	Syrian Refugees
SYR260	Syrian	Female	12	Secondary	Mairred	Yes	300		4	No		Irbid	No	No		5	0		3	3	5	4	2	4	2	2	4	2	4	2	2	2	3	3	3	2	3	4		4	4	1	2	5	Yes	12Min	Syrian Refugees
SYR261	Syrian	Female	9	Primary	Mairred	No	225		15	No		Irbid	No	No			0		3	3	3	2	3	3	3	4	3	4	3	2	2	1	3	3	4	4	3	4		4	3	4	3	3	Yes	8Min	Syrian Refugees
SYR262	Syrian	Female	6	Primary	Mairred	Yes	190		5	Yes	MSF	Ramtha	No	No		5	0	MSF	2	4	3	4	3	3	5	4	3	3	5	1	2	1	2	1	5	3	3	4		1	4	5	1	5	Yes	10Min	Syrian Refugees
SYR263	Syrian	Female	9	Primary	Mairred	No	40		4	Yes	Relief International	Ramtha	No	No		5	0	Relief International	4	4	3	2	3	4	4	4	4	3	4	1	2	2	2	4	5	5	4	4		1	3	1	2	3	Yes	11Min	Syrian Refugees
SYR264	Syrian	Female	16	Under Graduate studies	Mairred	No	300		9	No		Der Abu Saed	No	No		4	0		5	5	1	1	3	3	4	3	3	5	5	3	2	2	4	5	5	5	5	5		3	3	4	4	3	Yes	4Min	Syrian Refugees
SYR265	Syrian	Female	12	Secondary	Mairred	Yes	290		4	Yes	Caritas	Kufr Soom	No	No		5	0	Caritas	3	3	4	4	4	4	3	5	3	4	4	2	3	4	4	4	4	3	5	4		3	4	3	3	3	No	4Min	Syrian Refugees
SYR266	Syrian	Male	7	Primary	Mairred	Yes	190		4	No		Irbid	No	No			0		3	3	3	4	2	1	3	5	3	4	5	2	3	1	3	4	3	3	4	5		1	3	1	4	3	Yes	5Min	Syrian Refugees
SYR267	Syrian	Male	2	Primary	Mairred	Yes	280		8	Yes	Caritas	Irbid	No	No		6	0	Caritas	3	4	4	4	3	5	3	5	3	3	5	1	1	1	2	4	3	1	4	5		1	4	2	2	1	Yes	5Min	Syrian Refugees
SYR268	Syrian	Female	12	Secondary	Mairred	Yes	205		4	Yes	Caritas-MSF	Irbid	No	No		4	0	Caritas-MSF	3	4	3	5	3	3	3	5	3	2	4	1	4	1	3	2	2	2	3	5		1	4	5	5	5	Yes	5Min	Syrian Refugees
SYR269	Syrian	Female	16	Under Graduate studies	Mairred	No	140	Average-Poor	2	No		Der Yousef-Irbid	No	No	0		0		4	5	2	2	3	3	2	4	3	3	4	3	4	2	3	2	4	4	4	4		2	2	4	2	5	No	10Min	Syrian Refugees
SYR270	Syrian	Male	9	Primary	Mairred	No	140	Average-Poor	2	No		Der Yousef-Irbid	Yes	Yes	2		0		4	5	1	1	3	3	5	5	5	4	5	2	5	4	5	4	5	4	4	3		2	5	5	5	3	Yes	10Min	Syrian Refugees
SYR271	Syrian	Female	12	Secondary	Single	Yes	50	Extremly Poor	5	Yes	Caritas	Irbid	No				0	Caritas	1	2	2	5	2	3	2	3	2	2	3	1	3	2	3	3	3	1	3	3		1	2	3	1	4	No	7Min	Syrian Refugees
SYR272	Syrian	Male	6	Primary	Mairred	Yes	150	Average-Poor	5	No		University St-Irbid	Yes	Yes	5		0		3	4	2	3	2	3	2	4	4	2	4	2	3	1	4	4	4	4	4	4		1	4	2	4	3	No	10Min	Syrian Refugees
SYR273	Syrian	Female	6	Primary	Mairred	Yes	170	Extremly Poor	5	No		Jdeta-Irbid	No				0		3	3	3	4	1	3	2	1	3	3	5	1	3	2	4	3	4	4	3	4		1	1	1	3	5	Yes	6Min	Syrian Refugees
SYR274	Syrian	Female	16	Under Graduate studies	Mairred	No	50	Aerage	5	No		Bushra-Irbid	No			4	0		3	5	4	4	2	2	2	3	1	2	5	1	2	1	3	2	4	3	5	4		1	1	1	4	4	Yes	5Min	Syrian Refugees
SYR275	Syrian	Female	2	Primary	Mairred	Yes	260	Poor	6	Yes	Caritas	Hakamah	No			4	0	Caritas	3	4	4	4	1	1	1	3	1	2	3	1	3	1	3	2	3	4	1	4		1	3	4	4	5	Yes	10Min	Syrian Refugees
SYR276	Syrian	Female	7	Primary	Mairred	Yes	100	Average	3	Yes	UNHCR	Nuaimeh	No			4	0	UNHCR	4	4	3	3	3	4	3	4	4	2	5	2	4	4	4	2	3	4	5	5		1	5	3	3	3	Yes	6Min	Syrian Refugees
SYR277	Syrian	Female	7	Primary	Mairred	Yes	395	Average	7	Yes	UNHCR	Nuaimeh	No			4	0	UNHCR	4	3	4	4	4	4	2	4	3	2	5	2	2	1	3	1	3	3	5	5		3	3	3	3	2	Yes	6Min	Syrian Refugees
SYR278	Syrian	Male	7	Primary	Mairred	No	150	Average-Poor	3	Yes	UNHCR	Ramtha	Yes			5	0	UNHCR	4	3	3	2	3	3	4	4	3	1	2	1	2	2	1	1	3	4	4	4		5	5	4	3	3	No	5Min	Syrian Refugees
SYR279	Syrian	Female	6	Primary	Mairred	Yes	300	Average-Poor	3	Yes	Caritas	Idoun	No			5	0	Caritas	3	4	3	3	4	5	3	3	2	2	4	2	3	1	3	2	3	1	4	5		1	3	1	1	3	No	5Min	Syrian Refugees
SYR280	Syrian	Female	8	Primary	Mairred	No	350	Poor	8	No		Irbid	No				0		2	4	4	4	3	5	2	4	4	2	2	1	4	1	2	1	4	4	2	4		1	3	1	2	5	No	10Min	Syrian Refugees
SYR281	Syrian	Female	9	Primary	Mairred	Yes	70	Average	2	No		Der Abu Saed	No			5	0		3	5	1	1	3	3	2	2	3	2	3	2	3	1	3	3	3	3	3	4		1	4	3	4	3	No	11Min	Syrian Refugees
SYR282	Syrian	Female	6	Primary	Single	Yes	50	Average	1	No		Der Abu Saed	Yes			5	0		4	4	3	4	4	4	3	2	3	3	3	2	2	3	3	2	3	3	4	3		3	4	3	3	4	Yes	5Min	Syrian Refugees
SYR283	Syrian	Female	12	Secondary	Mairred	No	40	Average	2	Yes	Caritas	Irbid	No			5	0	Caritas	4	5	2	2	3	3	4	4	4	4	4	2	3	1	3	4	4	4	5	4		1	4	4	2	4	No	5Min	Syrian Refugees
SYR284	Syrian	Female	13	Under Graduate studies	Mairred	No	230	Average	6	No		Dahyat Al Husain	No			5	0		4	5	3	1	3	5	4	3	3	3	4	2	2	2	4	3	3	4	4	4		4	3	3	3	3	Yes	13Min	Syrian Refugees
SYR285	Syrian	Female	7	Primary	Mairred	Yes	250	Poor	6	Yes	Ebn Sena Health Center	Irbid	No				0	Ebn Sena Health Center	2	1	4	5	2	3	1	3	3	2	3	1	2	2	2	2	2	3	3	4		1	3	4	2	2	Yes	10Min	Syrian Refugees
SYR286	Syrian	Female	6	Primary	Mairred	Yes	200	Poor	5	Yes	Health Center	Irbid	No			4	0	Health Center	2	1	4	5	1	1	1	3	1	1	3	1	5	1	3	4	2	2	4	3		1	3	1	4	5	Yes	10Min	Syrian Refugees
SYR287	Syrian	Male	16	Under Graduate studies	Single	Yes	120	Poor	2	Yes	Caritas	Husn	Yes			5	0	Caritas	1	3	3	4	1	2	3	3	4	3	4	2	4	3	4	3	3	4	2	4		1	4	3	3	5	Yes	5Min	Syrian Refugees
SYR288	Syrian	Female	6	Primary	Mairred	No	200	Average-Poor	5	Yes	Health Center	Al Taibeh	No			5	0	Health Center	4	4	2	2	2	4	2	4	4	4	4	2	4	2	4	4	4	4	5	5		4	4	3	4	5	Yes	7Min	Syrian Refugees
SYR289	Syrian	Male	6	Primary	Mairred	Yes	295	Poor	4	Yes	UNHCR	Nuaimeh	No			5	0	UNHCR	3	2	4	4	1	3	3	4	4	2	2	1	3	1	4	2	4	2	2	4		1	2	4	4	5	Yes	8Min	Syrian Refugees
SYR290	Syrian	Female	6	Primary	Mairred	No	110	Poor	4	Yes	UNHCR	Nuaimeh	No			4	0	UNHCR	4	4	4	5	4	4	4	3	4	3	4	2	4	1	4	4	3	4	4	3		1	5	4	4	5	Yes	6Min	Syrian Refugees
SYR291	Syrian	Female	6	Primary	Mairred	No	120	Poor	2	Yes	Caritas	Irbid	No			4	0	Caritas	4	3	3	3	3	2	3	4	3	4	4	2	2	1	2	2	3	3	4	4		2	4	4	3	3	Yes	5Min	Syrian Refugees
SYR292	Syrian	Female	16	Under Graduate studies	Mairred	Yes	140	Poor	7	Yes	UNHCR	Nuaimeh	No			4	0	UNHCR	1	1	4	5	1	1	3	1	1	1	3	1	2	1	2	1	1	2	3	2		3	2	2	2	5	Yes	5Min	Syrian Refugees
SYR293	Syrian	Female	6	Primary	Mairred	No	320	Average	5	Yes	UNHCR	Qusairi Block-Irbid	No			5	0	UNHCR	3	2	4	4	2	4	2	2	3	3	4	2	2	1	2	1	4	4	3	2		3	2	4	4	2	Yes	5Min	Syrian Refugees
SYR294	Syrian	Male	0	Illiterate	Mairred	Yes	130	Average-Poor	2	Yes	Caritas	Nuaimeh	No			4	0	Caritas	3	3	4	4	2	4	3	4	4	3	3	1	4	3	4	4	4	4	4	4		2	2		4	2	Yes	7Min	Syrian Refugees
SYR295	Syrian	Female	6	Primary	Mairred	No	300	Average-Poor	5	Yes	Caritas	Irbid	No			5	0	Caritas	3	4	2	2	3	2	2	4	3	4	4	2	3	1	4	4	3	3	4	3		3	4	4	4	3	Yes	5Min	Syrian Refugees
SYR296	Syrian	Female	9	Primary	Mairred	Yes	350	Average	6	Yes	Al Takaful	Ramtha	No			5	0	Al Takaful	4	4	3	3	3	3	4	3	3	3	3	1	1	3	3	3	3	4	4	4		4	1	2	1	3	Yes	6Min	Syrian Refugees
SYR297	Syrian	Female	0	Illiterate	Widow	No	195	Average	3	Yes	UNHCR	Kufr Awan-Irbid	No			4	0	UNHCR	3	3	2	2	2	3	4	3	3	3	4	3	2	3	4	4	3	4	2	4		2	3	3	4	4	No	5Min	Syrian Refugees
SYR298	Syrian	Female	9	Primary	Mairred	Yes	140	Poor	7	Yes	Caritas	Ramtha	No			5	0	Caritas	3	4	3	5	3	3	3	3	2	2	3	1	3	3	3	2	4	3	3	4		1	2	3	2	2	Yes	7Min	Syrian Refugees
SYR299	Syrian	Male	9	Primary	Mairred	Yes	152	Poor	7	Yes	Health Center	Nuaimeh	No				0	Health Center	3	4	4	1	3	3	3	5	4	3	4	1	3	1	3	2	3	1	4	4		3	5	3	3	3	Yes	10Min	Syrian Refugees
SYR300	Syrian	Female	9	Primary	Mairred	Yes	260	Average-Poor	9	Yes	Caritas	Ramtha	No			5	0	Caritas	2	2	5	4	2	1	2	3	2	2	2	2	3	1	3	3	3	1	2	3		1	2	4	2	5	No	5Min	Syrian Refugees
SYR301	Syrian	Female	6	Primary	Mairred	Yes	130	Extremly Poor	2	No		Ramtha	No			5	0		3	4	4	4	1	3	2	4	4	2	4	1	2	1	2	2	2	2	4	4		4	4	4	2	5	Yes	5Min	Syrian Refugees
SYR302	Syrian	Male	6	Primary	Mairred	Yes	80	Extremly Poor	4	Yes	Caritas	Irbid	No			5	0	Caritas	1	1	4	4	2	2	2	2	2	3	3	1	4	1	3	2	2	2	4	4		3	2	2	4	2	Yes	5Min	Syrian Refugees
SYR303	Syrian	Male	6	Primary	Mairred	Yes	295	Extremly Poor	7	Yes	Al Aoun Aids	Ramtha	No			5	0	Al Aoun Aids	3	3	3	3	3	4	2	5	3	3	4	1	3	2	3	1	3	1	4	4		3	5	3	4	3	Yes	6Min	Syrian Refugees
SYR304	Syrian	Female	11	Secondary	Single	Yes		Extremly Poor	4	Yes	Caritas	Doqara	No			5	0	Caritas	4	4	3	2	2	2	4	4	4	4	4	2	2	1	4	4	4	4	5	3		3	3	4	4	2	Yes	5Min	Syrian Refugees
SYR305	Syrian	Female	6	Primary	Widow	Yes	165	Extremly Poor	4	Yes	Caritas	Doqara	No	Yes	3	5	0	Caritas	1	4	4	4	1	3	1	3	4	1	4	2	4	1	4	4	2	2	4	4		4	4	3	4	5	Yes	5Min	Syrian Refugees
SYR306	Syrian	Female	5	Primary	Mairred	Yes	300	Average	2	No		Al Sarih	No	No	0	6	11		2	4	3	4	3	1	4	5	5	3	3	1	3	3	3	4	4	3	5	5		4	4	4	4	5	Yes	6Min	Syrian Refugees
SYR307	Syrian	Female	7	Primary	Mairred	No	120	Extremly Poor	3	Yes	Caritas	Ramtha	No				0	Caritas	4	4	3	3	3	4	3	4	3	3	4	2	3	3	4	3	3	3	4	4		3	4	3	4	3	Yes	7Min	Syrian Refugees
SYR308	Syrian	Female	13	Under Graduate studies	Mairred	Yes	140	Extremly Poor	4	No		Um Al Jdayl	No			4	0		2	4	3	3	2	2	2	4	1	4	5	2	1	1	1	4	5	5	5	5		2	1	1	2	2	No	7Min	Syrian Refugees
SYR309	Syrian	Female	12	Secondary	Mairred	No	100	Average-Poor	2	No		Irbid	No	No	0	4	0		2	4	1	1	3	3	3	3	3	4	4	2	3	2	3	4	4	2	4	4		3	4	4	4	2	No	6Min	Syrian Refugees
SYR310	Syrian	Male	12	Secondary	Mairred	Yes	150	Average	3	Yes	UNHCR	Nuaimeh	No	Yes	3	6	357	UNHCR	4	2	5	5	4	5	3	5	5	1	5	1	3	3	3	3	1	1	5	3		1	4	1	3	4	Yes	5Min	Syrian Refugees
SYR311	Syrian	Female	6	Primary	Mairred	Yes	40	Average-Poor	4	Yes	Caritas	Betras	No	No	0	5	429	Caritas	3	2	5	5	3	2	2	2	4	3	3	2	1	1	1	1	4	4	1	4		4	5	5	4	3	Yes	6Min	Syrian Refugees
SYR312	Syrian	Female	7	Primary	Mairred	No	125	Average-Poor	3	Yes	Al Aoun Aids	Al Naseem Circle	Yes	Yes	2	4	143	Al Aoun Aids	3	3	3	1	2	4	1	1	2	2	3	2	4	4	4	4	2	2	4	4		2	2	2	2	4	Yes	10Min	Syrian Refugees
SYR313	Syrian	Male	8	Primary	Mairred	No	200	Average	4	No		Magher-Irbid	No	Yes	3	5	86		3	5	3	3	2	5	2	2	3	2	4	2	3	1	3	2	2	4	4	5	3	1	2	1	1	3	No	10Min	Syrian Refugees
SYR314	Syrian	Female	0	Illiterate	Mairred	Yes	40	Poor	3	No		Betras	No	No	0	1Month	0		3	4	3	4	3	4	2	4	4	2	4	1	2	1	1	4	2	2	4	4		2	5	4	4	3	Yes	6Min	Syrian Refugees
SYR315	Syrian	Female	3	Primary	Mairred	No	100	Extremly Poor	4	No		University St-Irbid	Yes	Yes	4	4	71		1	4	3	5	1	1	2	1	4	4	4	1	2	1	3	4	4	4	4	4		1	1	1	3	4	Yes	5Min	Syrian Refugees
SYR316	Syrian	Female	6	Primary	Mairred	Yes	50	Extremly Poor	5	Yes	Caritas	Irbid	No	No	0	5	214	Caritas	2	3	4	4	1	2	4	3	3	3	4	2	4	2	2	3	3	1	3	4		1	4	3	3	4	Yes	10Min	Syrian Refugees
SYR317	Syrian	Male	6	Primary	Mairred	Yes	300	Average	8	No		Hwarah	No	No	0	4	500		3	4	2	3	1	1	5	4	3	3	5	3	3	2	3	3	4	3	5	4		3	4	4	4	2	Yes	10Min	Syrian Refugees
SYR318	Syrian	Female	0	Illiterate	Widow	Yes		Poor	8	Yes	UNHCR	Betras	No	No	0	4	429	UNHCR	4	2	2	1	4	4	4	4	2	2	3	3	3	2	3	3	3	3	4	5		1	3	4	3	3	Yes	10Min	Syrian Refugees
SYR319	Syrian	Female	10	Primary	Mairred	No		Extremly Poor	4	No		Ajloun	No	No	0	5	0		3	5	1	1	2	3	5	5	3	3	4	2	3	1	3	5	5	5	5	5		4	5	5	4	2	Yes	9Min	Syrian Refugees
SYR320	Syrian	Female	9	Primary	Mairred	No		Average	3	Yes		Fawara	No	No	0	3	0		4	4	1	1	4	4	4	4	4	4	4	4	1	4	4	4	4	4	4	5		3	4	4	4	1	Yes	7Min	Syrian Refugees
SYR321	Syrian	Female	6	Primary	Mairred	Yes		Average	15	No		Fawara	No	No	0	6	0		3	3	4	4	3	3	2	4	3	2	3	2	1	3	4	4	3	3	2	5		1	3	4	4	5	Yes	9Min	Syrian Refugees
SYR322	Syrian	Female	9	Primary	Mairred	Yes	250	Extremly Poor	4	No			No	No	4	4	86		3	3	3	2	1	1	2	4	4	2	2	1	2	1	3	3	3	3	4	4		1	4	1	3	3	Yes	11Min	Syrian Refugees
SYR323	Syrian	Female	9	Primary	Mairred	Yes	200	Average	4	No			No	No	0	5	143		3	2	4	3	1	1	2	4	2	2	3	1	2	1	2	3	3	3	2	4		1	2	1	2	3	Yes	13Min	Syrian Refugees
SYR324	Syrian	Female	9	Primary	Mairred	Yes	170	Extremly Poor	5	No		Iskan St.	No	No	0	5	643		1	1	3	3	2	2	3	2	2	2	3	1	2	2	1	1	1	1	2	1		2	2	1	1	1	No	7Min	Syrian Refugees
SYR325	Syrian	Female	8	Primary	Mairred	Yes	180	Poor	9	No		Azmi Al-Mofti Refugee Camp	No	No	0	5	86		2	1	3	4	1	3	2	3	2	1	1	2	3	1	1	2	4	4	4	4		1	2	2	2	3	Yes	10Min	Syrian Refugees
SYR326	Syrian	Female	6	Primary	Mairred	No	190	Average	6	No		Husn	No	No	0	6	0		1	5	4	2	3	5	5	5	5	5	5	2	4	3	5	1	5	5	5	5		5	5	5	5	5	Yes	10Min	Syrian Refugees
SYR327	Syrian	Male	9	Primary	Mairred	Yes	170	Poor	5	Yes	UNHCR	Al Sarih	No	Yes	3	3	214	UNHCR	3	2	1	5	1	5	3	5	4	1	3	1	3	1	3	3	3	3	3	4		1	4	4	4	2	Yes	11Min	Syrian Refugees
SYR328	Syrian	Male	6	Primary	Mairred	Yes	315	Poor	8	No		Al Manar-Irbid	No	Yes	8	6	43		3	1	4	5	3	1	2	5	3	1	3	1	4	3	4	2	3	1	3	4		1	5	3	4	5	Yes	13Min	Syrian Refugees
SYR329	Syrian	Male	16	Under Graduate studies	Mairred	Yes	100	Extremly Poor	6	Yes	Al Takaful	Al Sarih	No	No	0	1	1429	Al Takaful Organization	3	4	3	1	3	3	3	4	4	3	4	2	4	4	2	4	4	3	4	4		3	4	2	2	3	Yes	8Min	Syrian Refugees
SYR330	Syrian	Female	7	Primary	Mairred	Yes	30	Poor	7	No		Irbid	Yes	Yes	7	5	43		1	1	4	1	1	1	2	2	1	2	1	1	1	1	1	1	4	4	1	1		1	1	1	1	5	Yes	13Min	Syrian Refugees
SYR331	Syrian	Male	9	Primary	Mairred	No	250	Extremly Poor	16	No		Al Sarih	No	No	0	5	429		2	4	2	1	1	3	1	5	3	3	5	1	1	1	3	2	4	4	2	4		4	4	2	5	3	Yes	9Min	Syrian Refugees
SYR332	Syrian	Female	9	Primary	Mairred	Yes	260	Poor	10	Yes	UNHCR	Al Sarih	No	Yes	10	4	143	UNHCR	2	1	4	3	1	2	2	2	3	3	3	1	1	1	3	2	2	2	2	3		2	2	2	3	4	Yes	7Min	Syrian Refugees
SYR333	Syrian	Female	8	Primary	Mairred	Yes	100	Extremly Poor	8	Yes	UNHCR	Al Sarih	No	Yes	8	4	71	UNHCR	2	2	3	2	2	2	4	3	4	1	3	1	1	1	1	2	2	2	2	3		2	3	2	2	4	Yes	10Min	Syrian Refugees
SYR334	Syrian	Female	6	Primary	Mairred	Yes		Poor	6	Yes	UNHCR	Al Sarih	No	Yes	6	5	0	UNHCR	2	3	4	4	1	2	4	4	4	5	4	1	1	1	5	1	4	4	3	4		4	4	4	4	5	Yes	8Min	Syrian Refugees
SYR335	Syrian	Female	8	Primary	Mairred	No		Poor	6	Yes	UNHCR	Al Sarih	No	Yes	6	5	0	UNHCR	2	3	4	4	1	2	4	4	4	5	4	1	1	1	5	1	4	4	3	4		4	4	4	4	5	Yes	11Min	Syrian Refugees
SYR336	Syrian	Male	7	Primary	Mairred	No	335	Average-Poor	6	No		Al Sarih	No	No	0	6	286		3	4	3	2	2	3	3	3	4	2	3	2	2	3	4	4	4	4	4	4		4	2	4	3	3	Yes	7Min	Syrian Refugees
SYR337	Syrian	Female	9	Primary	Mairred	Yes	80	Extremly Poor	4	Yes		University St-Irbid	No	No	0	5	0		1	3	4	5	1	2	3	1	3	5	3	1	1	1	3	3	4	4	3	1		4	3	1	3	3	Yes	9Min	Syrian Refugees
SYR338	Syrian	Female	16	Under Graduate studies	Mairred	No	550	Average	5	No		Irbid	No	No	0	3	214		3	4	3	4	4	5	3	2	3	1	5	3	4	2	3	2	4	4	5	5		3	4	2	3	3	Yes	6Min	Syrian Refugees
SYR339	Syrian	Male	9	Primary	Mairred	Yes	500	Average	6	Yes	UNHCR	Al Sarih	Yes	Yes	6	4	214	UNHCR	3	3	2	4	3	3	3	4	2	2	1	1	3	1	3	4	4	4	4	4		2	4	2	4	3	Yes	8Min	Syrian Refugees
SYR340	Syrian	Male	6	Primary	Mairred	No		Poor	7	No		Al Sarih	Yes	Yes	7	5	86		3	4	1	1	3	3	3	3	4	4	4	3	4	3	4	3	4	4	4	4		4	4	4	4	1	Yes	9Min	Syrian Refugees
SYR341	Syrian	Male	6	Primary	Mairred	Yes	125	Extremly Poor	8	No		Al Sarih	Yes	Yes	8	4	86		3	4	5	5	4	4	2	4	4	2	4	2	3	2	3	2	4	4	4	4		1	4	4	4	2	Yes	12Min	Syrian Refugees
SYR342	Syrian	Female	7	Primary	Mairred	No	125	Average	4	No		Husn	No	No	0	5	286		3	3	4	4	3	3	2	3	4	3	4	3	3	2	3	2	4	4	3	5		3	4	4	4	3	Yes	7Min	Syrian Refugees
SYR343	Syrian	Female	6	Primary	Mairred	No	180	Poor	9	Yes	UNHCR	Nuaimeh	No	No	0	6	0	UNHCR	2	2	2	4	2	2	1	1	1	1	1	1	2	1	1	3	4	4	4	4		1	1	1	1	3	No	13Min	Syrian Refugees
SYR344	Syrian	Female	7	Primary	Mairred	No	250	Average	10	Yes	UNHCR	Azmi Al-Mofti Refugee Camp	No	No	0	4	571	UNHCR	2	2	2	4	1	2	3	2	4	3	4	4	3	2	2	2	2	2	2	2		2	2	2	2	1	No	15Min	Syrian Refugees
SYR345	Syrian	Female	12	Secondary	Mairred	Yes	80	Average-Poor	5	No		Hakamah	Yes	Yes	5	5	0		2	1	5	5	1	1	3	2	1	2	2	1	4	1	2	2	2	3	3	2		1	1	1	1	5	No	10Min	Syrian Refugees
SYR346	Syrian	Female	9	Primary	Mairred	Yes	55	Average-Poor	9	No		Hakamah	Yes	Yes	9	5	286		2	1	5	5	1	1	3	2	1	2	2	1	4	1	2	2	2	2	3	2		1	1	1	1	5	No	10Min	Syrian Refugees
SYR347	Syrian	Female	17	Graduate Studies	Separated	Yes	30	Extremly Poor	3	Yes	UNHCR	Husn	No	Yes	2	55.5	0	UNHCR	1	1	3	2	2	2	3	3	2	2	3	1	1	1	1	1	1	1	2	4	4	1	1	1	1	4	No	5Min	Syrian Refugees
SYR348	Syrian	Female	12	Secondary	Mairred	No	150	Average-Poor	7	No		Husn	No	No	0	5	357		3	4	3	3	3	4	4	1	2	3	5	3	3	1	3	2	2	3	3	4	4	4	4	2	2	5	No	7Min	Syrian Refugees
SYR349	Syrian	Female	0	Illiterate	Mairred	Yes	100	Poor	5	No		Idoun St.	No	Yes	5	5	357		2	2	3	3	2	1	2	2	1	1	1	1	1	1	2	1	2	2	1	2		3	3	3	3	5	No	10Min	Syrian Refugees
SYR350	Syrian	Female	12	Secondary	Mairred	No	180	Average	5	No		Husn	No	No	0	5	100		3	4	1	1	2	2	3	3	3	2	4	3	2	2	3	4	4	4	4	4	4	4	4	2	2	3	Yes	11Min	Syrian Refugees
SYR351	Syrian	Female	7	Primary	Mairred	No	130		5	No		Dahyat Al Husain	No	No	0	5	0		4	4	3	2	3	2	4	4	2	4	3	2	2	1	2	3	4	4	3	5		5	3	4	2	3	No	12Min	Syrian Refugees
SYR352	Syrian	Female	9	Primary	Mairred	Yes	100		7	No		Dahyat Al Husain	No	No	0	5	0		3	3	2	3	3	2	4	3	2	2	3	1	4	2	2	3	3	5	4	3		3	4	2	3	4	No	9Min	Syrian Refugees
SYR353	Syrian	Female	8	Primary	Mairred	No			2	No		Al Sarih	No	No	0	2	0		1	4	2	1	3	3	4	4	2	2	1	2	2	3	1	2	1	1	4	2		3	1	1	2	2	No	5Min	Syrian Refugees
SYR354	Syrian	Female	9	Primary	Mairred	Yes	100		8	No		Dahyat Al Husain	No	No	0	5	0		3	4	3	3	2	4	3	1	2	1	4	1	2	1	3	2	2	4	4	4		2	2	2	2	4	No	5Min	Syrian Refugees
SYR355	Syrian	Female	6	Primary	Mairred	Yes	100		5	No		Dahyat Al Husain	No	No	0		0		3	4	3	2	3	2	2	3	2	2	3	1	2	2	3	2	3	2	4	5		2	4	2	2	2	No	5Min	Syrian Refugees
SYR356	Syrian	Female	11	Secondary	Mairred	No	125		3	No		Irbid	No			5	0		2	4	3	1	2	3	4	3	2	3	5	2	4	2	4	3	4	4	4	4	4	4	2	2	2	4	No	7Min	Syrian Refugees
SYR357	Syrian	Female	9	Primary	Mairred	No			2	No		Al Sarih	No	No	0	5	0		4	4	2	2	4	3	2	4	3	3	4	2	3	2	4	4	4	3	4	4	4	2	2	2	3	3	Yes	5Min	Syrian Refugees
SYR358	Syrian	Female	6	Primary	Mairred	Yes			3	No		Cinema St.	No	No	0		0		1	1	1	5	1	2	3	2	1	1	1	1	4	1	1	1	1	2	1	1		1	5	1	1	5	No	13Min	Syrian Refugees
SYR359	Syrian	Female	9	Primary	Mairred	No	60		3	No		Al Quba Circle	No	No	0		0		2	4	4	4	3	2	3	1	2	2	3	1	2	1	2	3	2	3	3	4		1	2	1	1	3	No	13Min	Syrian Refugees
SYR360	Syrian	Female	9	Primary	Mairred	Yes	400		6	Yes	UNHCR	Irbid	No	No	0		0		4	4	3	2	3	4	5	5	4	3	5	2	3	1	3	4	4	3	5	5		1	2	3	2	3	No	10Min	Syrian Refugees
SYR361	Syrian	Female	9	Primary	Mairred	No	120		4	Yes	UNHCR	Iskan St.					0	UNHCR	2	4	2	3	1	2	2	3	3	2	3	1	3	1	3	3	3	4	4	3	3	1	1	2	2	1	No	13Min	Syrian Refugees
SYR362	Syrian	Male	16	Under Graduate studies	Mairred	No			2	No		Al Sarih					0		3	3	2	2	3	3	4	3	2	3	4	1	3	4	4	2	4	4	4	4		3	1	1	2	2	No	6Min	Syrian Refugees
SYR363	Syrian	Male	6	Primary	Mairred	No	200	Average	5	Yes	UNHCR	Kufr Asad	Yes	Yes	5	4	0	UNHCR	3	4	1	1	2	2	3	3	3	3	3	2	3	1	3	4	4	4	4	4		2	4	2	2	3	No	7Min	Syrian Refugees
SYR364	Syrian	Female	11	Secondary	Mairred	No	180	Average	4	No		Sal-Irbid	No	No	0	4	1429		3	4	3	4	3	1	4	2	1	3	3	2	3	2	2	3	1	1	1	1		1	1	3	2	5	Yes	9Min	Syrian Refugees
SYR365	Syrian	Female	9	Primary	Mairred	No	190	Average	4	Yes	Caritas	Irbid	No	No	0	5	200	Caritas	2	4	2	2	2	3	2	4	2	3	3	1	4	4	3	2	3	3	2	2		2	2	1	2	3	Yes	6Min	Syrian Refugees
SYR366	Syrian	Male	11	Secondary	Mairred	No	180	Extremly Poor	9	No		Sal-Irbid	No	No	0	4	171		3	4	3	3	3	4	3	4	4	3	3	1	1	1	2	3	3	1	4	4		1	2	3	4	2	Yes	6Min	Syrian Refugees
SYR367	Syrian	Female	6	Primary	Mairred	No	170	Poor	2	Yes	UNHCR	Ajloun	Yes	Yes	2	5	#VALUE!	UNHCR	4	4	2	2	4	4	4	4	4	4	4	2	4	3	4	4	4	4	4	4		4	4	4	4	2	Yes	5Min	Syrian Refugees
SYR368	Syrian	Female	6	Primary	Mairred	No	300	Average	5	Yes	UNHCR	Eastern Block	No	No	0	4	286	UNHCR	3	3	3	2	3	3	2	2	2	3	4	3	2	2	3	3	3	4	4	3		3	1	2	3	3	Yes	6Min	Syrian Refugees
SYR369	Syrian	Female	12	Secondary	Mairred	Yes	370	Average	5	No		Eastern Block	No	No	0	5	214		4	3	2	2	1	2	3	3	3	3	3	2	3	2	3	3	4	2	3	4		3	2	1	4	3	No	13Min	Syrian Refugees
SYR370	Syrian	Male	14	Under Graduate studies	Mairred	Yes	400	Average	5	No		Eastern Block	No	No	0	5	214		4	4	3	2	3	3	2	5	3	3	5	2	2	4	3	2	3	4	4	5		3	1	2	2	3	Yes	5Min	Syrian Refugees
SYR371	Syrian	Male	9	Primary	Mairred	Yes	205	Poor	6	No		Ajloun	Yes	Yes	6	4	#VALUE!		3	3	4	3	2	2	4	5	5	4	5	1	3	1	5	3	3	3	5	4		4	3	1	4	2	Yes	10Min	Syrian Refugees
SYR372	Syrian	Male	16	Under Graduate studies	Mairred	Yes	260	Poor	6	No		Irbid	Yes	Yes	6	4	#VALUE!		3	4	2	4	3	3	2	4	4	4	4	1	4	2	4	2	4	4	4	4		2	4	4	3	4	Yes	5Min	Syrian Refugees
SYR373	Syrian	Female	11	Secondary	Mairred	Yes	170	Extremly Poor	7	No		30 St.- Irbid	No	No	0	4	1000		2	2	3	3	1	4	3	3	3	2	3	2	1	3	3	3	3	3	3	2		2	3	3	3	3	Yes	6Min	Syrian Refugees
SYR374	Syrian	Male	12	Secondary	Mairred	Yes	150	Extremly Poor	3	Yes	UNHCR	Kufr Khl-Jerash	No	Yes	7	4.5	0	UNHCR	3	5	5	5	5	1	1	1	3	2	5	2	1	3	3	4	1	1	1	3		1	4	1	2	5	No	5Min	Syrian Refugees
SYR375	Syrian	Male	12	Secondary	Mairred	No	40	Average-Poor	3	Yes	UNHCR	University St-Irbid	No	Yes	3	2	71		3	4	4	4	4	4	3	4	3	3	4	2	3	2	3	3	4	4	2	4		2	2	2	4	4	Yes	5Min	Syrian Refugees
SYR376	Syrian	Female	6	Primary	Mairred	Yes	60	Poor	6	Yes	Caritas	Al Quba Circle	No	No	0	5	357	Caritas	3	4	3	2	3	3	2	2	4	2	4	1	3	1	3	2	4	3	3	4		3	2	2	3	5	Yes	7	Syrian Refugees
SYR377	Syrian	Female	14	Under Graduate studies	Mairred	No	230	Average	2	No		Husn	No	No	0	6	571		4	5	3	3	4	5	5	5	5	2	5	3	5	3	5	3	3	3	4	5		5	5	5	5	1	Yes	6Min	Syrian Refugees
SYR378	Syrian	Male	7	Primary	Mairred	No	120	Poor	6	No		Ramtha	No	Yes	6	4	286		3	4	2	1	5	5	5	5	4	3	3	1	3	3	4	4	4	4	4	4		4	4	4	4	2	No	5Min	Syrian Refugees
SYR379	Syrian	Male	6	Primary	Mairred	Yes	370	Poor	7	Yes	UNHCR	Al Sarih	Yes	Yes	7	5	214	UNHCR	3	4	4	4	2	4	2	3	3	3	4	2	4	2	4	4	2	2	4	4		2	4	4	4	5	Yes	6Min	Syrian Refugees
SYR380	Syrian	Female	9	Primary	Mairred	Yes	200	Extremly Poor	4	Yes	Civil insurence	Irbid	Yes	Yes	4	6.5	286	Civil insurence	3	4	3	4	1	1	2	1	2	1	3	1	3	1	3	1	3	3	3	3		1	1	3	2	5	Yes	8Min	Syrian Refugees
SYR381	Syrian	Female	6	Primary	Mairred	No	160	Poor	3	Yes	UNHCR	Nuaimeh	No	No	0	5	143	UNHCR	4	4	4	4	4	4	4	4	4	4	4	4	3	3	4	4	4	4	4	4		4	4	4	4	2	Yes	7Min	Syrian Refugees
SYR382	Syrian	Female	6	Primary	Separated	No		Poor	6	No		Kufr Abel-Irbid	No	No	0	4	857		5	4	3	4	5	3	3	5	5	5	1	1	1	3	3	4	3	4	5	5		1	5	1	3	5	Yes	8Min	Syrian Refugees
SYR383	Syrian	Female	12	Secondary	Mairred	Yes	270	Extremly Poor	6	No		Palestine St.-Irbid	No	No	0	4	286		3	4	3	3	3	4	3	4	3	3	2	1	2	3	3	3	3	4	4	4		1	3	1	2	3	Yes	7Min	Syrian Refugees
SYR384	Syrian	Male	6	Primary	Mairred	Yes	30	Extremly Poor	3	No		Sal-Irbid	No	Yes	10	4	57		3	4	3	4	2	5	3	5	3	3	5	1	5	3	4	4	3	3	5	4		4	4	1	4	3	Yes	9Min	Syrian Refugees
SYR385	Syrian	Male	6	Primary	Mairred	No	315	Poor	8	Yes	UNHCR	Irbid	No	Yes	8	5	143	UNHCR	4	4	4	4	3	4	4	3	2	2	4	1	4	1	4	2	2	2	4	4		2	2	2	4	5	Yes	5Min	Syrian Refugees
SYR386	Syrian	Female	7	Primary	Separated	Yes	290	Average	4	Yes	Handicap	Jerash	No	No	0	5	143	Handicap	3	4	5	5	1	3	3	4	3	1	4	3	3	1	3	3	3	1	4	4		1	1	3	1	3	Yes	10Min	Syrian Refugees
SYR387	Syrian	Female	6	Primary	Mairred	Yes	20	Average-Poor	2	No		Irbid	No	No	0	4	500		3	2	4	4	1	2	2	4	4	3	4	1	4	1	4	4	4	4	4	4		3	4	4	4	3	Yes	5Min	Syrian Refugees
SYR388	Syrian	Male	18	Graduate Studies	Single	No	530	Average	6	Yes	Health Center		Yes	Yes	6	4	171	Health Center	3	5	1	1	3	2	3	5	4	3	5	2	3	1	4	4	4	4	5	5		5	5	4	4	3	No	5Min	Syrian Refugees
SYR389	Syrian	Male	6	Primary	Mairred	Yes	60	Poor	6	Yes	UNHCR	Irbid	No	Yes	6	4	143	UNHCR	3	4	4	4	1	3	2	4	2	1	4	2	4	1	3	4	2	2	4	4		4	2	4	2	5	Yes	8Min	Syrian Refugees
SYR390	Syrian	Male	7	Primary	Mairred	No	280	Average-Poor	7	No		Kufr Abel-Irbid	No	Yes	7	4	86		3	4	3	3	3	5	4	5	5	4	5	1	4	4	4	4	4	4	5	5		3	3	4	4	3	Yes	9Min	Syrian Refugees
SYR391	Syrian	Female	16	Under Graduate studies	Mairred	No	150	Average-Poor	2	No		Hneneh-Irbid	No	No	0	4	71		3	4	3	3	4	4	3	4	3	3	4	2	3	2	3	2	4	4	3	4		4	3	3	3	3	Yes	5Min	Syrian Refugees
SYR392	Syrian	Female	6	Primary	Mairred	No	600	Extremly Poor	3	No		Jerash	No	No	0	4	286		3	4	4	5	1	5	5	5	3	1	5	1	4	1	1	3	2	2	5	5		4	1	5	3	1	Yes	6Min	Syrian Refugees
SYR393	Syrian	Male	6	Primary	Mairred	No	140	Poor	4	No		Hwarah	Yes	Yes	4	5	57		3	5	3	2	1	2	3	3	3	3	2	2	2	1	1	4	3	3	4	4		3	4	4	4	5	Yes	5Min	Syrian Refugees
SYR394	Syrian	Female	6	Primary	Mairred	Yes	315	Poor	8	No		Al Sarih	No	Yes	8	5	143		3	2	3	3	2	2	3	4	3	2	4	2	2	1	2	4	4	4	4	4		2	2	2	3	5	Yes	8Min	Syrian Refugees
SYR395	Syrian	Female	7	Primary	Widow	Yes	300	Average	5	No		Irbid	No	No	0	6	143		1	2	5	5	3	1	1	3	3	3	1	1	1	3	3	2	3	4	2	4		4	2	4	2	5	Yes	9Min	Syrian Refugees
SYR396	Syrian	Female	12	Secondary	Mairred	Yes	20	Poor	2	No		University St-Irbid	No	No	0	5	0		4	4	2	3	3	3	2	3	1	3	4	2	3	2	3	4	4	3	5	5		2	4	5	5	3	Yes	5Min	Syrian Refugees
SYR397	Syrian	Female	9	Primary	Mairred	No	230	Average-Poor	5	Yes	UNHCR	Turkman St.Irbid	No	Yes	5	5	0	UNHCR	3	3	2	3	3	2	3	3	2	3	3	3	2	3	2	3	3	3	2	3		3	3	2	3	3	Yes	5Min	Syrian Refugees
SYR398	Syrian	Female		Illiterate	Mairred	Yes	40	Extremly Poor	10	Yes	UNHCR	Nuaimeh	No	No	0	5	0	UNHCR	3	3	2	3	2	3	3	3	2	3	3	3	2	3	4	3	3	2	3	2		3	3	2	3	3	Yes	13Min	Syrian Refugees
SYR399	Syrian	Male	12	Secondary	Mairred	Yes	20	Extremly Poor	2	Yes	UNHCR	Nuaimeh	No	No	0	3	21	UNHCR	3	3	2	3	3	3	2	3	3	3	3	2	3	4	3	3	3	2	3	3		2	3	3	2	3	Yes	4Min	Syrian Refugees
SYR400	Syrian	Male	7	Primary	Mairred	Yes	180	Extremly Poor	13	Yes	UNHCR	Irbid	No	Yes	13	5	571	UNHCR	3	2	3	3	2	3	2	4	4	2	3	1	2	1	3	4	2	1	3	4		4	4	3	3	3	Yes	4Min	Syrian Refugees
SYR401	Syrian	Male	5	Primary	Mairred	Yes	160	Average-Poor	4	Yes	UNHCR	Sal-Irbid	No	Yes	4	2.5	357	UNHCR	3	3	2	2	3	4	3	3	2	3	3	2	3	3	3	3	3	3	2	3		3	3	2	3	3	Yes	10Min	Syrian Refugees
SYR402	Syrian	Female	9	Primary	Mairred	Yes	200	Average	6	Yes	UNHCR	Ramtha	No	Yes	6	4	0	UNHCR	4	2	4	4	3	3	3	4	4	3	3	2	2	2	3	4	3	3	4	3		3	4	4	3	2	Yes	5Min	Syrian Refugees
SYR403	Syrian	Male	2	Primary	Mairred	Yes	20	Poor	2	Yes	UNHCR	Ramtha	No	Yes	2	4	171	UNHCR	3	3	2	2	2	3	2	4	3	3	3	2	3	1	3	5	3	2	4	3		2	4	3	3	2	Yes	3Min	Syrian Refugees
SYR404	Syrian	Female	9	Primary	Mairred	Yes	140	Poor	7	Yes	UNHCR	Nuaimeh	No	Yes	7	5	0	UNHCR	3	3	2	2	3	3	2	3	3	2	3	2	3	2	3	4	3	2	4	4		3	4	4	3	2	Yes	3Min	Syrian Refugees
SYR405	Syrian	Female	1	Primary	Mairred	Yes	50	Poor	5	Yes	UNHCR	Husn	No	Yes	5	5	0	UNHCR	3	3	3	3	2	4	2	5	4	2	3	1	2	2	3	4	2	2	3	3		2	4	3	3	3	Yes	5Min	Syrian Refugees
SYR406	Syrian	Male	7	Primary	Mairred	Yes	130	Extremly Poor	2	Yes	UNHCR	Irbid	No	Yes	2	5	114	UNHCR	3	2	4	4	2	3	3	4	4	4	2	3	1	3	2	4	2	2	4	2		5	4	4	3	4	Yes	4Min	Syrian Refugees
SYR407	Syrian	Female	9	Primary	Mairred	No	265	Average	7	No		Husn	No	No	0	3	0		4	4	2	1	3	4	4	4	4	3	5	3	3	2	3	4	4	4	4	4		3	4	3	3	2	Yes	6Min	Syrian Refugees
SYR408	Syrian	Male	9	Primary	Mairred	Yes	100	Poor	5	Yes	UNHCR	Jerash	Yes	Yes	5	5	171	UNHCR	3	4	3	2	3	3	3	2	3	3	3	3	2	3	3	3	3	3	3	3		3	2	3	4	2	Yes	9Min	Syrian Refugees
SYR409	Syrian	Female	6	Primary	Mairred	No	130	Poor	7	No		Al Sarih	No	No	0	7	0		3	4	3	4	2	2	3	3	3	3	3	2	2	1	1	1	3	3	3	3	4	1	1	1	1	3	Yes	5Min	Syrian Refugees
SYR410	Syrian	Female	12	Secondary	Mairred	No	50	Extremly Poor	6	No		Husn	No	No	0	5	0		3	3	2	3	3	3	2	3	3	3	2	3	2	3	3	3	3	3	2	3		3	3	2	3	3	Yes	5Min	Syrian Refugees
SYR411	Syrian	Male	12	Secondary	Mairred	Yes	100	Poor	6	Yes	UNHCR	Kufr alma	No	Yes	6	4	286	UNHCR	3	3	2	2	3	4	3	4	4	3	4	2	4	2	3	4	3	1	4	4		3	4	4	3	1	Yes	4Min	Syrian Refugees
SYR412	Syrian	Female	3	Primary	Widow	Yes	50	Extremly Poor	5	Yes	UNHCR	Ramtha	No	Yes	5	6	0	UNHCR	3	2	4	4	2	3	2	4	3	1	2	2	2	1	4	3	2	2	3	2		4	4	3	4	2	Yes	3Min	Syrian Refugees
SYR413	Syrian	Male	16	Under Graduate studies	Mairred	Yes	40	Extremly Poor	4	Yes	UNHCR	Irbid	No	Yes	4	4	229	UNHCR	3	3	3	3	2	3	3	4	3	3	3	1	2	3	3	3	2	2	3	2		2	3	4	3	2	Yes	5Min	Syrian Refugees
SYR414	Syrian	Female	9	Primary	Mairred	No	140	Extremly Poor	7	Yes	UNHCR	Irbid	No	Yes	7	5	0	UNHCR	3	4	2	1	3	3	2	4	3	3	3	2	2	2	3	4	3	3	4	4		4	4	3	3	2	Yes	4Min	Syrian Refugees
SYR415	Syrian	Female	6	Primary	Mairred	No	100	Average	5	Yes	UNHCR	Al Sarih	No	No	0	5	71	UNHCR	3	4	3																										Syrian Refugees
SYR416	Syrian	Female	7	Primary	Mairred	Yes	270	Average-Poor	4	Yes	UNHCR	Irbid	No	Yes	4	5	0	UNHCR	3	4	3	3	3	4	3	4	4	3	3	3	3	2	3	4	3	3	4	4		4	4	4	3	2	Yes	3Min	Syrian Refugees
SYR417	Syrian	Male	1	Primary	Widow	Yes	215	Extremly Poor	3	Yes	UNHCR	University St-Irbid	No	Yes	3	4	500	UNHCR	3	2	4	4	2	3	1	3	3	1	3	1	2	1	2	2	2	2	3	3		3	4	4	2	3	Yes	6Min	Syrian Refugees
SYR418	Syrian	Male	6	Primary	Mairred	No	275	Poor	8	Yes	UNHCR	Irbid	No	Yes	8	5	500	UNHCR	3	4	2	2	3	3	3	3	2	3	3	2	3	2	3	4	3	2	4	4		4	3	3	3	2	Yes	5Min	Syrian Refugees
SYR419	Syrian	Female	9	Primary	Mairred	Yes	140	Extremly Poor	7	Yes	UNHCR	Al Sarih	No	Yes	7	5	0	UNHCR	3	3	3	2	3	4	3	4	3	3	2	2	3	2	3	3	3	1	4	4		3	4	4	3	3	Yes	4Min	Syrian Refugees
SYR420	Syrian	Male	6	Primary	Mairred	Yes	120	Extremly Poor	6	Yes	UNHCR	Ramtha	No	Yes	6	6	357	UNHCR	4	3	3	3	3	4	3	3	3	3	2	2	3	2	3	4	3	2	4	4		4	4	4	3	3	Yes	4Min	Syrian Refugees
SYR421	Syrian	Female	7	Primary	Mairred	Yes	100	Poor	5	Yes	UNHCR	Hwarah	No	No	0	5	0	UNHCR	3	3	3	3	2	2	2	4	3	2	2	2	2	1	3	3	2	2	3	3	3	3	3	4	3	3	Yes	4Min	Syrian Refugees
SYR422	Syrian	Female	3	Primary	Mairred	No	100	Poor	5	No		Irbid	No	No	0	6	0		3	3	1	1	2	3	3	4	3	3	3	2	2	2	3	4	4	1	3	3	3	3	3	4	3	3	Yes	3Min	Syrian Refugees
SYR423	Syrian	Male	7	Primary	Mairred	No	320	Poor	5	Yes	UNHCR	Irbid	Yes	Yes	5	4	357	UNHCR	3	4	2	2	3	3	3	4	4	4	4	2	2	1	3	3	4	4	3	3	3	3	4	4	4	3	Yes	3Min	Syrian Refugees
SYR424	Syrian	Female	3	Primary	Mairred	No	120	Poor	6	Yes	UNHCR	Hneneh-Irbid	No	No	0	4	0	UNHCR	3	3	2	2	2	2	3	3	3	3	3	2	2	2	3	4	4	2	3	3	3	3	2	3	3	3	Yes	5Min	Syrian Refugees
SYR425	Syrian	Female	0	Illiterate	Mairred	Yes	100	Poor	5	Yes	UNHCR	Hwarah	No	No	0	5	0	UNHCR	3	3	2	3	2	2	3	3	3	3	3	2	2	2	3	4	3	2	3	3	3	3	3	4	4	3	Yes	4Min	Syrian Refugees
SYR426	Syrian	Male	7	Primary	Mairred	Yes	80	Poor	4	Yes	UNHCR	Al Sarih	Yes	Yes	4	6	257	UNHCR	3	4	2	2	1	2	3	4	3	4	4	2	2	2	3	4	4	4	3	3	3	3	3	4	4	3	Yes	3Min	Syrian Refugees
SYR427	Syrian	Female	7	Primary	Mairred	Yes	80	Poor	4	Yes	UNHCR	Hwarah	No	No	0	5	0	UNHCR	2	2	4	4	2	2	3	3	3	2	3	2	2	2	3	4	2	1	3	3	3	3	2	2	3	3	Yes	5Min	Syrian Refugees
SYR428	Syrian	Female	3	Primary	Widow	Yes	60	Poor	3	Yes	UNHCR	Betras	No	No	0	5	0	UNHCR	3	4	2	2	2	3	3	3	2	3	3	2	2	2	2	4	3	2	3	3	3	3	4	2	2	3	Yes	5Min	Syrian Refugees
SYR429	Syrian	Female	3	Primary	Mairred	No	100	Poor	5	No		Al Mazar	No	Yes	5	5	0		3	3	2	3	3	4	3	4	3	3	4	3	3	4	3	3	3	4	3	4		4	3	4	4	2	Yes	5Min	Syrian Refugees
SYR430	Syrian	Male	3	Primary	Mairred	No	270	Poor	6	No		Al Barha	Yes	Yes	6	5	214		3	4	1	1	4	4	4	3	4	3	3	4	3	4	4	4	4	4	4	4		4	4	3	4	2	Yes	5Min	Syrian Refugees
SYR431	Syrian	Male	3	Primary		Yes	270	Poor	6	Yes	UNHCR	Dahyat Al Rasheed	No	Yes	6	4	0	UNHCR	3	3	2	3	4	4	3	4	3	3	4	3	2	3	3	3	3	4	4	4		3	4	4	3	3	Yes	8Min	Syrian Refugees
SYR432	Syrian	Female	3	Primary	Mairred	No	100	Extremly Poor	5	No		Dahyat Al Rasheed	No	Yes	5	5	0		3	4	1	1	3	3	4	4	3	3	3	4	3	4	3	4	4	3	4	4		4	4	3	4	3	Yes	7Min	Syrian Refugees
SYR433	Syrian	Female	3	Primary	Mairred	Yes	270	Average-Poor	6	No		Dahyat Al Husain	No	Yes	6	5	0		3	3	3	3	4	4	4	3	4	3	4	3	3	3	3	3	3	3	4	4		3	4	3	4	3	Yes	6Min	Syrian Refugees
SYR434	Syrian	Male	3	Primary	Mairred	Yes	120	Poor	6	Yes	UNHCR	Ketm	No	Yes	6	5	79	UNHCR	3	3	2	2	3	3	3	3	3	3	3	2	3	4	3	3	4	4	3	3		3	4	4	4	2	Yes	7Min	Syrian Refugees
SYR435	Syrian	Female	3	Primary	Mairred	No	100	Poor	5	No		Irbid	No	Yes	5	4	0		3	3	2	2	3	3	3	3	3	3	2	3	3	3	3	3	3	3	3	4		3	3	4	4	3	Yes	8Min	Syrian Refugees
SYR436	Syrian	Female	3	Primary	Mairred	Yes	270	Average-Poor	6	Yes	UNHCR	Irbid	No	Yes	6	5	0	UNHCR	3	3	3	3	2	2	3	3	4	3	3	2	3	3	3	3	3	3	4	4		4	4	4	4	2	Yes	7Min	Syrian Refugees
SYR437	Syrian	Female	7	Primary	Mairred	No	100	Poor	5	No		Dahyat Al Rasheed	No	Yes	5	4	0		3	4	1	1	3	4	4	4	4	3	4	3	3	3	3	4	4	4	5	4		3	4	4	4	2	Yes	9Min	Syrian Refugees
SYR438	Syrian	Male	3	Primary	Mairred	Yes	140	Extremly Poor	7	Yes	UNHCR	Al Naseem Circle	No	Yes	7	5	114	UNHCR	3	3	3	3	3	4	4	3	3	2	5	3	3	3	3	3	3	2	4	4		3	3	3	3	3	Yes	10Min	Syrian Refugees
SYR439	Syrian	Female	3	Primary	Mairred	Yes	120	Extremly Poor	6	Yes	UNHCR	Al Mazar	No	Yes	6	5	0	UNHCR	3	3	3	3	3	4	3	4	3	2	4	3	3	3	3	3	3	3	4	4		3	4	3	3	3	Yes	8Min	Syrian Refugees
SYR440	Syrian	Female	3	Primary	Mairred	Yes	120	Poor	6	No		Dahyat Al Rasheed	No	Yes	6	5	0	UNHCR	3	3	2	3	3	3	4	3	4	2	4	3	3	4	3	3	4	3	4	4		3	4	4	4	2	Yes	13Min	Syrian Refugees
SYR441	Syrian	Male	3	Primary	Mairred	No	180	Poor	4	No		Al Mazar	No	Yes	4	5	100		3	4	1	1	4	4	3	4	3	3	3	4	4	3	3	3	3	4	4	4		3	3	3	3	3	Yes	13Min	Syrian Refugees
SYR442	Syrian	Female	3	Primary	Mairred	Yes	100	Extremly Poor	5	No		Dahyat Al Rasheed	No	Yes	5	4	0		3	3	3	4	3	4	3	3	3	3	4	3	3	3	3	4	3	3	3	3		4	4	3	3	3	Yes	13Min	Syrian Refugees
SYR443	Syrian	Male	3	Primary	Mairred	No	270	Average-Poor	5	No		Al Mazar	Yes	Yes	5	4	214		3	5	1	1	4	3	4	3	3	4	4	4	4	3	3	4	4	4	4	3		3	4	3	3	3	Yes	12Min	Syrian Refugees
SYR444	Syrian	Female	3	Primary	Widow	Yes	230	Poor	4	No		Al Barha	No	Yes	4	4	0		3	3	2	1	3	3	4	3	3	3	4	3	2	3	3	4	3	3	3	4		3	4	3	2	3	Yes	13Min	Syrian Refugees
SYR445	Syrian	Female	3	Primary	Mairred	Yes	270	Poor	6	No		Dahyat Al Rasheed	No	Yes	6	5	0		3	2	2	3	3	3	4	3	4	3	4	3	3	3	3	3	3	3	4	4		3	4	4	4	2	Yes	5Min	Syrian Refugees
SYR446	Syrian	Female	3	Primary	Mairred	Yes	270	Poor	7	No		Dahyat Al Rasheed	No	Yes	7	5	0		3	3	2	2	3	3	4	3	4	3	4	4	4	3	3	3	3	4	4	4		3	4	4	4	3	Yes	9Min	Syrian Refugees
SYR447	Syrian	Female	7	Primary	Mairred	No	230	Average-Poor	4	No		Al Barha	No	No	0	4	0		4	4	1	1	3	3	4	4	4	3	4	3	4	4	3	4	4	4	4	4		3	4	4	4	2	Yes	13Min	Syrian Refugees
SYR448	Syrian	Female	9	Primary	Mairred	No	200	Poor	4	No		Husn	Yes	Yes	4	4	171		3	4	1	1	3	2	4	3	2	2	1	1	1	1	3	2	3	3	3	4		1	1	3	2	5	Yes	13Min	Syrian Refugees
SYR449	Syrian	Male	3	Primary	Mairred	No	220	Average-Poor	8	No		Al Barha	No	Yes	8	5	100		4	4	1	1	3	3	4	3	3	3	4	3	4	3	3	4	4	4	4	4		3	3	4	3	2	Yes	7Min	Syrian Refugees
SYR450	Syrian	Female	3	Primary	Mairred	Yes	220	Average-Poor	7	Yes	UNHCR	Al Naseem Circle	No	Yes	7	5	0	UNHCR	3	3	3	2	3	3	3	3	3	2	4	3	3	3	3	3	3	3	4	4		3	3	3	3	2	Yes	8Min	Syrian Refugees
SYR451	Syrian	Female	3	Primary	Mairred	No	80	Extremly Poor	4	No		Dahyat Al Rasheed	No	Yes	4	5	0		3	4	1	1	3	4	3	3	3	3	4	3	3	3	3	4	4	4	5	4		3	4	4	3	2	Yes	9Min	Syrian Refugees
SYR452	Syrian	Female	3	Primary	Mairred	No	100	Poor	5	Yes	UNHCR	Al Mazar	No	Yes	5	4	0	UNHCR	3	4	1	1	3	3	3	4	3	4	4	3	4	3	3	4	4	4	4	3		3	4	3	3	2	Yes	6Min	Syrian Refugees
SYR453	Syrian	Female	3	Primary	Mairred	No	180	Poor	4	No		Al Mazar	No	Yes	4	5	0		3	4	1	1	3	3	3	3	3	3	5	2	5	2	4	4	3	4	4	4		3	3	3	4	2	Yes	13Min	Syrian Refugees
SYR454	Syrian	Female	3	Primary	Mairred	No	150	Poor	8	No		Dahyat Al Rasheed	No	Yes	8	5	0		3	4	1	1	3	3	3	3	3	4	4	3	4	2	4	4	3	4	4	4		3	3	4	4	2	Yes	8Min	Syrian Refugees
SYR455	Syrian	Female	0	Illiterate	Mairred	No	130	Poor	6	No		Husn	No	No	0		0		3	3	3	4	2	2	2	4	4	2	3	2	2	1	4	3	2	4	4	4	4	4	4	4	4	3	Yes	10Min	Syrian Refugees
SYR456	Syrian	Male	0	Illiterate	Mairred	No	315	Poor	8	Yes	UNHCR	Irbid	No	Yes	8	3	429	UNHCR	3	5	1	1	3	3	3	4	4	3	3	2	3	2	4	4	3	2	5	4		3	4	4	4	2	Yes	4Min	Syrian Refugees
SYR457	Syrian	Male	16	Under Graduate studies	Mairred	Yes	160	Poor	9	Yes	UNHCR	Irbid	No	Yes	9	6	429	UNHCR	3	3	3	3	2	3	3	4	3	3	3	2	3	2	3	3	2	2	4	3		2	3	4	3	3	Yes	3Min	Syrian Refugees
SYR458	Syrian	Male	7	Primary	Mairred	No	190	Poor	4	Yes	UNHCR	Al Sarih	Yes	Yes	4	5	214	UNHCR	3	4	2	2	3	3	4	4	3	3	3	2	3	1	3	5	4	2	3	3		2	4	3	3	3	Yes	5Min	Syrian Refugees
SYR459	Syrian	Female	9	Primary	Mairred	No	120	Poor	6	Yes	UNHCR	Irbid	No	No	0	3	0	UNHCR	3	3	3	3	3	2	3	4	3	3	3	2	3	3	3	3	3	3	2	3		3	2	3	3	3	Yes	10Min	Syrian Refugees
SYR460	Syrian	Male	14	Under Graduate studies	Mairred	Yes	120	Poor	6	Yes	UNHCR	Irbid	No	No	0	3	143	UNHCR	3	3	2	3	3	3	2	4	3	3	2	2	3	4	3	3	3	2	3	3		3	4	4	3	2	Yes	5Min	Syrian Refugees
SYR461	Syrian	Female	9	Primary	Mairred	No	30	Average-Poor	4	No		Irbid	No	No	0	5	0		4	4	1	1	3	3	3	4	3	4	3	3	4	3	3	4	3	4	4	4		3	4	3	3	2	Yes	8Min	Syrian Refugees
SYR462	Syrian	Male	8	Primary	Mairred	Yes	60	Extremly Poor	6	No		Al Sarih	No	Yes	6	5	571		3	3	3	3	2	3	3	3	3	3	2	3	3	3	3	3	3	2	3	3		3	2	3	3	3	Yes	8Min	Syrian Refugees
SYR463	Syrian	Female	8	Primary	Mairred	No	70	Extremly Poor	7	Yes	UNHCR	Husn	No	No	0	4	0	UNHCR	3	3	3	2	3	3	3	2	3	3	3	2	3	3	3	3	3	2	2	3		3	3	4	4	3	Yes	10Min	Syrian Refugees
SYR464	Syrian	Female	8	Primary	Mairred	Yes	140	Average	7	Yes	UNHCR	Irbid	No	Yes	7	5	0	UNHCR	3	3	2	1	3	4	3	4	3	3	3	3	3	2	3	4	4	3	4	3		3	4	4	3	3	Yes	3Min	Syrian Refugees
SYR465	Syrian	Female	9	Primary	Mairred	No	160	Extremly Poor	9	Yes	UNHCR	Al Sarih	No	No	0	4	0	UNHCR	3	3	3	2	2	1	3	3	4	3	3		2	1	2	2	4	4	4	3		4	2	2	2	3	Yes	13Min	Syrian Refugees
SYR466	Syrian	Male	9	Primary	Mairred	Yes	120	Extremly Poor	6	Yes	UNHCR	University St-Irbid	No	Yes	6	4	0	UNHCR	3	2	4	4	3	3	2	3	3	2	3	1	2	2	3	4	3	1	3	3		3	3	3	3	3	Yes	5Min	Syrian Refugees
SYR467	Syrian	Male	8	Primary	Mairred	Yes	40	Extremly Poor	4	Yes	UNHCR		No	Yes	4	5	143	UNHCR	2	2	3	4	1	2	2	4	4	2	2	1	2	1	3	3	1	1	2	2		3	3	3	3	3	Yes	3Min	Syrian Refugees
SYR468	Syrian	Female	6	Primary	Mairred	No	120	Extremly Poor	6	Yes	UNHCR	University St-Irbid	No	Yes	6	5	0	UNHCR	3	4	2	2	3	3	3	4	3	3	3	2	3	2	3	4	4	3	4	3		3	4	3	3	2	Yes	4Min	Syrian Refugees
SYR469	Syrian	Female	9	Primary	Mairred	No	100	Extremly Poor	7	Yes	UNHCR	Irbid	No	Yes	7	5	429	UNHCR	3	4	1	1	3	3	3	4	4	3	3	2	3	3	4	4	3	2	3	3		3	4	4	3	2	Yes	4Min	Syrian Refugees
SYR470	Syrian	Male	6	Primary	Widow	Yes	315	Extremly Poor	3	Yes	UNHCR	Ramtha	No	Yes	3	5	357	UNHCR	3	2	3	3	2	3	2	3	3	2	2	1	2	2	3	4	3	2	4	3		3	3	3	3	3	Yes	4Min	Syrian Refugees
SYR471	Syrian	Female	5	Primary	Mairred	Yes	120	Average	6	Yes	UNHCR	Irbid	No	Yes	6	6	0	UNHCR	3	3	4	4	3	4	2	4	4	3	3	2	3	2	3	4	4	3	4	4		4	4	4	3	2	Yes	7Min	Syrian Refugees
SYR472	Syrian	Female	9	Primary	Mairred	Yes	100	Poor	5	Yes	UNHCR	Irbid	No	Yes	5	4	0	UNHCR	3	3	2	2	2	3	2	3	3	2	3	2	3	2	3	4	3	3	4	4		4	4	4	3	3	Yes	5Min	Syrian Refugees
SYR473	Syrian	Female	9	Primary	Mairred	No	140	Average	7	Yes	UNHCR	Irbid	No	Yes	7	5	0	UNHCR	4	4	2	2	3	3	3	3	3	3	3	3	3	3	4	4	3	3	4	4		3	4	4	4	2	Yes	4Min	Syrian Refugees
SYR474	Syrian	Female	9	Primary	Mairred	No	140	Extremly Poor	7	Yes	UNHCR	Irbid	No	No	0	5	0	UNHCR	3	4	2	2	3	3	2	3	3	3	3	2	3	2	3	4	3	3	4	4		4	3	3	3	2	Yes	4Min	Syrian Refugees
SYR475	Syrian	Female	9	Primary	Mairred	No	160	Average	8	Yes	UNHCR	Husn	No	No	0	5	0	UNHCR	3	4	2	2	3	3	3	4	3	3	3	2	2	2	3	4	3	3	4	3		3	3	4	3	3	Yes	4Min	Syrian Refugees
SYR476	Syrian	Female	1	Primary	Mairred	Yes	120	Extremly Poor	6	Yes	UNHCR	Ramtha	No	Yes	6	5	214	UNHCR	3	2	3	4	3	3	2	3	3	2	3	2	2	2	4	3	2	2	3	2		4	4	3	4	3	Yes	5Min	Syrian Refugees
SYR477	Syrian	Male	10	Primary	Mairred	Yes	100	Poor	7	Yes	UNHCR	Irbid	No	Yes	7		286	UNHCR	3	3	2	2	3	3	3	3	3	3	3	3	3	2	3	4	3	2	4	4		3	4	3	3	2	Yes	4Min	Syrian Refugees
SYR478	Syrian	Female	12	Secondary	Mairred	No	100	Extremly Poor	6	Yes	UNHCR	Al Sarih	No	Yes	6	4	0	UNHCR	3	4	2	2	2	3	2	3	3	3	3	1	2	2	3	3	2	2	3	3		3	3	3	3	3	Yes	8Min	Syrian Refugees
SYR479	Syrian	Male	6	Primary	Mairred	Yes	120	Poor	6	Yes	UNHCR	Irbid	No	Yes	5	5	243	UNHCR	3	4	3	3	3	2	2	3	3	2	3	2	2	2	2	4	3	2	4	3		3	4	3	2	3	Yes	4Min	Syrian Refugees
SYR480	Syrian	Male	6	Primary	Mairred	No	310	Average	9	Yes	UNHCR	Husn	No	Yes	8	5	214	UNHCR	3	4	3	3	2	4	2	4	4	3	3	2	3	2	3	4	3	3	4	3		2	3	2	3	3	Yes	4Min	Syrian Refugees
SYR481	Syrian	Female	7	Primary	Mairred	Yes	0	Extremly Poor	12	Yes	UNHCR	Eastern Block	No	No	0	5	0	UNHCR	3	3	3	3	3	2	3	2	3	3	3	2	3	3	3	3	3	4	2	3		3	3	3	3	3	Yes	10Min	Syrian Refugees
SYR482	Syrian	Female	6	Primary	Mairred	Yes	150	Poor	4	No		Azmi Al-Mofti Refugee Camp	No	No	0	5	14		3	3	2	3	2	2	3	3	3	3	2	3	3	3	3	3	3	2	3	2		3	3	3	2	2	Yes	13Min	Syrian Refugees
SYR483	Syrian	Female	5	Primary	Widow	Yes	20	Extremly Poor	2	Yes	UNHCR	Irbid	No	Yes	2	5	0	UNHCR	2	3	3	3	2	2	2	3	3	2	3	1	2	1	3	3	2	2	3	3		3	4	4	3	2	Yes	8Min	Syrian Refugees
SYR484	Syrian	Male	6	Primary	Mairred	Yes	130	Extremly Poor	6	Yes	UNHCR	Ramtha	No	Yes	6	5.5	1143	UNHCR	3	2	4	3	2	3	2	4	4	2	2	1	3	2	3	2	2	2	3	2		2	4	4	3	3	Yes	4Min	Syrian Refugees
SYR485	Syrian	Female	6	Primary	Mairred	Yes		Extremly Poor	3	Yes	UNHCR	Irbid	No	No	0		0	UNHCR	3	3	3	3	2	3	3	3	3	3	3	4	3	4	3	3	3	3	4	4		4	3	4	5	2	Yes	10Min	Syrian Refugees
SYR486	Syrian	Female	0	Illiterate	Widow	Yes	80	Extremly Poor	9	Yes	UNHCR	Sahara Circle-Irbid	No	No	0	4.5	143	UNHCR	3	3	3	3	4	3	2	3	3	3	4	2	3	3	3	3	2	3	3	3		2	3	3	4	2	Yes	13Min	Syrian Refugees
SYR487	Syrian	Female	9	Primary	Mairred	Yes	100	Average-Poor	5	Yes	UNHCR	Al Mazar	No			5	0	UNHCR	2	3	3	2	4	3	3	3	3	3	3	3	2	3	3	3	3	2	3	3		3	4	3	3	3	Yes	5Min	Syrian Refugees
SYR488	Syrian	Male	9	Primary	Mairred	Yes	10	Poor	8	Yes	UNHCR	Irbid	No	Yes	8	5	714	UNHCR	3	2	3	3	3	2	3	4	3	3	4	2	3	2	3	3	3	2	3	4		2	3	4	4	2	Yes	8Min	Syrian Refugees
SYR489	Syrian	Female		Illiterate	Widow	Yes	80	Extremly Poor	8	Yes	UNHCR	Irbid	No	Yes	8	4	0	UNHCR	2	2	3	3	2	1	2	3	4	2	3	1	2	2	4	3	2	2	3	2		3	4	4	4	3	Yes	3Min	Syrian Refugees
SYR490	Syrian	Female	0	Illiterate	Widow	Yes	150	Poor	2	Yes	UNHCR	Irbid	No	Yes	2	5	0	UNHCR	3	2	4	3	3	3	2	4	4	2	3	2	3	1	4	3	2	3	3	2		3	4	4	4	3	Yes	5Min	Syrian Refugees
SYR491	Syrian	Female	0	Illiterate	Mairred	Yes	30	Extremly Poor	3	Yes	UNHCR	Irbid	No	Yes	3	4	0	UNHCR	2	2	3	2	2	2	3	3	3	2	3	1	2	1	3	3	3	2	3	2		1	4	3	3	2	Yes	4Min	Syrian Refugees
SYR492	Syrian	Female	8	Primary	Widow	Yes	30	Extremly Poor	3	Yes	UNHCR	Irbid	No	Yes	3	5	0	UNHCR	2	2	4	4	2	3	2	4	2	2	3	1	2	1	2	3	2	2	3	2		2	3	3	2	4	Yes	4Min	Syrian Refugees
SYR493	Syrian	Male	16	Under Graduate studies	Mairred	Yes	260	Poor	8	Yes	UNHCR	Irbid	No	Yes	8	4	1429	UNHCR	3	3	2	2	1	3	3	3	3	3	3	1	3	2	4	3	2	2	3	3		3	4	4	4	2	Yes	8Min	Syrian Refugees
SYR494	Syrian	Female	6	Primary	Mairred	Yes	100	Poor	7	Yes	UNHCR	Al Sarih	No	Yes	7	3	0	UNHCR	3	2	3	3	1	3	3	5	4	1	3	1	2	2	3	2	2	1	3	3		4	3	3	3	3	Yes	9Min	Syrian Refugees
SYR495	Syrian	Female	6	Primary	Mairred	Yes	185	Extremly Poor	6	Yes	UNHCR	Irbid	No	Yes	6	5	286	UNHCR	3	2	4	4	2	4	3	5	5	1	3	1	2	1	2	2	2	2	4	4		4	4	5	2	3	Yes	10Min	Syrian Refugees
SYR496	Syrian	Male	9	Primary	Mairred	Yes	60	Poor	6	Yes	UNHCR	Jerash	No	Yes	6	5	171	UNHCR	3	3	3	3	2	2	3	4	3	2	3	1	4	2	4	5	3	1	3	3		2	3	3	3	2	Yes	4Min	Syrian Refugees
SYR497	Syrian	Male	16	Under Graduate studies	Mairred	Yes	50	Extremly Poor	5	Yes	UNHCR	Ramtha	No	Yes	5	4	357	UNHCR	3	2	4	4	2	1	3	4	4	2	3	1	2	1	3	3	2	2	3	2		1	4	3	3	2	Yes	5Min	Syrian Refugees
SYR498	Syrian	Male	12	Secondary	Mairred	No	200	Average	3	Yes	UNHCR	Irbid	Yes	Yes	3	4	143	UNHCR	3	4	1	1	3	4	4	4	4	3	3	3	2	2	4	4	3	4	4	4		3	4	4	4	2	Yes	3Min	Syrian Refugees
SYR499	Syrian	Female	3	Primary	Mairred	No	155	Extremly Poor	3	Yes	Health Center	Husn	No	No	0	5	0	UNHCR	3	3	3	2	3	3	3	2	4	3	4	4	3	2	3	3	4	3		3		3	3	3	2	3	Yes	5Min	Syrian Refugees
SYR500	Syrian	Male	0	Illiterate	Mairred	Yes	40	Extremly Poor	4	No		Ramtha	No	No	0	3.4	1000		2	3	2	2	1	3	3	4	4	2	3	1	2	1	2	4	3	2	3	3		2	4	4	2	3	Yes	3Min	Syrian Refugees
SYR501	Syrian	Male	6	Primary	Mairred	Yes	60	Extremly Poor	6	Yes	UNHCR	Irbid	No	Yes	6	4	171	UNHCR	3	4	4	4	3	3	2	5	5	4	3	1	3	2	3	4	2	2	3	3		3	4	4	3	3	Yes	5Min	Syrian Refugees
SYR502	Syrian	Female	12	Secondary	Single	Yes	20	Average	2	Yes	UNHCR	Irbid	No	Yes	2	4	0	UNHCR	2	3	2	2	2	3	1	3	3	3	3	1	3	1	3	4	3	2	3	3		3	4	4	3	2	Yes	4Min	Syrian Refugees
SYR503	Syrian	Female	9	Primary	Mairred	No	140	Average-Poor	8	Yes	UNHCR	Irbid	No	Yes	8	3	0	UNHCR	3	4	1	1	3	3	4	4	4	4	3	2	3	2	4	4	3	2	4	3		3	4	4	4	2	Yes	10Min	Syrian Refugees
SYR504	Syrian	Female	0	Illiterate	Widow	Yes	150	Extremly Poor	4	Yes	UNHCR	Irbid	No	Yes	4	5	0	UNHCR	2	1	3	3	1	1	2	3	3	1	2	1	3	1	2	3	2	2	3	3		2	3	3	2	3	Yes	4Min	Syrian Refugees
SYR505	Syrian	Male	9	Primary	Mairred	Yes	170	Extremly Poor	7	Yes	UNHCR	Jerash	Yes	Yes	7	4	429	UNHCR	3	3	4	4	2	2	2	3	3	3	2	1	3	2	3	3	2	2	3	2		3	3	4	3	3	Yes	3Min	Syrian Refugees
SYR506	Syrian	Female	4	Primary	Mairred	Yes	50	Poor	5	No		Irbid	No	No	0	5	0		3	3	3	3	2	3	3	2	3	3	3	3	2	3	3	3	3	3	2	3		3	3	2	3	3	Yes	10Min	Syrian Refugees
SYR507	Syrian	Female	0	Illiterate	Mairred	Yes	20	Poor	2	Yes	UNHCR	Irbid	No	No	0	5	0	UNHCR	3	3	3	3	2	3	3	2	3	3	3	3	3	3	3	3	3	3	2	3		3	3	2	3	3	Yes	13Min	Syrian Refugees
SYR508	Syrian	Male	6	Primary	Mairred	Yes	250	Average	5	Yes	UNHCR	Ramtha	Yes	Yes	5	5	714	UNHCR	3	3	2	2	3	3	3	4	3	3	3	3	3	2	3	4	4	4	4	3		3	4	3	3	2	Yes	4Min	Syrian Refugees
SYR509	Syrian	Female	10	Primary	Mairred	No	320	Average-Poor	6	Yes	UNHCR	Al Barha	No	Yes	6	4.5	0	UNHCR	3	4	2	1	3	4	3	4	4	3	3	3	3	2	3	4	3	2	4	4		3	4	4	3	2	Yes	4Min	Syrian Refugees
SYR510	Syrian	Male	10	Primary	Mairred	No	80	Poor	4	Yes	UNHCR	Ramtha	No	Yes	4	4	214	UNHCR	3	4	1	1	3	3	2	4	4	3	3	2	3	2	3	4	3	2	4	3		3	4	4	3	3	Yes	3Min	Syrian Refugees
SYR511	Syrian	Female	8	Primary	Mairred	Yes		Poor	4	Yes	UNHCR	Ajloun	No	No	0	4	0	UNHCR	3	3	3	2	3	3	3	3	2	3	3	3	2	2	2	3	3	2	2	3		3	2	3	3	3	Yes	8Min	Syrian Refugees
SYR512	Syrian	Male	6	Primary	Mairred	Yes	180	Poor	5	Yes	UNHCR	Irbid Refugee Camp	No	Yes	5	5	214	UNHCR	2	3	2	3	2	4	3	3	3	3	3	3	2	3	3	3	3	2	3	2		3	3	2	3	4	Yes	5Min	Syrian Refugees
SYR513	Syrian	Female	5	Primary	Mairred	Yes		Extremly Poor	18	Yes	UNHCR	Shajra	No			5	0	UNHCR	2	2	4	3	2	3	3	2	3	2	3	1	2	1	2	2	3	3	2	3		3	3	2	3	3	Yes	5Min	Syrian Refugees
SYR514	Syrian	Female	3	Primary	Mairred	Yes	205	Average-Poor	8	Yes	UNHCR	Ajloun	No			5	0	UNHCR	3	3	2	3	3	2	3	3	3	3	3	2	3	3	2	3	3	3	3	2		3	3	3	3	2	Yes	8Min	Syrian Refugees
SYR515	Syrian	Male	8	Primary	Single	No	150	Extremly Poor	3	No		Husn	Yes	Yes	3	4	0		3	2	3	3	2	3	3	3	2	3	3	2	3	3	3	3	3	2	3	3		3	2	3	3	3	Yes	3Min	Syrian Refugees
SYR516	Syrian	Female	6	Primary	Mairred	No	140	Average-Poor	6	Yes	UNHCR	Al Mazar	Yes	Yes	6	4	14	UNHCR	3	4	1	1	3	3	3	3	3	3	3	3	3	2	3	3	3	4	3	3		3	4	4	3	2	Yes	5Min	Syrian Refugees
SYR517	Syrian	Female	6	Primary	Mairred	No	50	Poor	5	No		Azmi Al-Mofti Refugee Camp	No	No	0	4	0		3	3	2	3	3	3	2	3	4	3	3	2	3	4	3	3	2	3	3	2		3	4	2	3	2	Yes	11Min	Syrian Refugees
SYR518	Syrian	Male	2	Primary	Mairred	Yes	155	Extremly Poor	3	Yes	UNHCR	Irbid	No	Yes	3	4	1000	UNHCR	3	2	3	3	3	4	3	4	4	2	3	1	3	2	3	4	2	2	3	3		3	4	3	3	2	Yes	3Min	Syrian Refugees
SYR519	Syrian	Female	6	Primary	Mairred	Yes	10	Poor	1	Yes	UNHCR	Irbid	No	Yes	1	4	71	UNHCR	2	4	3	3	2	2	3	3	3	3	2	1	3	3	3	4	3	3	2	2		3	4	4	3	3	Yes	3Min	Syrian Refugees
SYR520	Syrian	Female	0	Illiterate	Widow	Yes	90	Extremly Poor	1	Yes	UNHCR		No	Yes	1	5	0	UNHCR	2	2	3	3	2	3	3	4	3	2	2	1	2	2	3	3	2	2	3	3		2	4	3	3	3	Yes	4Min	Syrian Refugees
SYR521	Syrian	Female	1	Primary	Widow	Yes	80	Poor	8	Yes	UNHCR	Irbid	No	Yes	8	5	0	UNHCR	3	3	2	2	3	4	3	5	4	3	3	2	3	2	3	3	3	2	4	3		3	4	3	3	2	Yes	4Min	Syrian Refugees
SYR522	Syrian	Male	12	Secondary	Mairred	Yes	120	Poor	2	Yes	UNHCR	Irbid	No	Yes	2	5	171	UNHCR	3	2	1	2	3	3	3	4	3	3	2	2	3	2	2	3	1	1	3	2		4	3	3	2	2	Yes	4Min	Syrian Refugees
SYR523	Syrian	Male	10	Primary	Mairred	Yes	120	Poor	2	Yes	UNHCR	Irbid	No	Yes	2	4	0	UNHCR	3	3	3	3	2	4	4	3	4	2	3	1	2	3	4	4	3	3	4	3		3	4	3	4	3	Yes	5Min	Syrian Refugees
SYR524	Syrian	Male	16	Under Graduate studies	Single	Yes	40	Poor	4	Yes	UNHCR	Irbid	No	Yes	4	4	0	UNHCR	3	1	4	5	2	3	2	3	3	2	3	1	2	1	3	3	2	2	3	2		2	3	1	3	3	Yes	5Min	Syrian Refugees
SYR525	Syrian	Female	9	Primary	Mairred	No	60	Poor	6	Yes	UNHCR	Ramtha	No	Yes	6	5	0	UNHCR	3	4	2	2	3	4	2	4	4	4	3	2	3	2	4	5	4	2	4	3		2	4	4	4	3	Yes	4Min	Syrian Refugees
SYR526	Syrian	Female	6	Primary	Widow	Yes	20	Extremly Poor	2	Yes	UNHCR	Ramtha	No	Yes	2	4	0	UNHCR	3	2	4	4	2	3	2	5	4	3	3	1	2	1	4	4	2	1	3	3		3	4	4	4	2	Yes	3Min	Syrian Refugees
SYR527	Syrian	Female	7	Primary	Mairred	Yes	390	Average	11	Yes	UNHCR	Al Sarih	No	Yes	11	4	286	UNHCR	3	2	3	3	2	4	2	3	4	2	3	3	3	2	4	4	2	2	4	3		2	4	4	4	2	Yes	4Min	Syrian Refugees
SYR528	Syrian	Male	6	Primary	Mairred	Yes	20	Poor	7	Yes	UNHCR	Doqara	No	No	0	5	7	UNHCR	3	3	2	3	3	3	2	3	3	3	3	2	3	3	3	3	2	3	3	3		3	3	2	3	2	Yes	5Min	Syrian Refugees
SYR529	Syrian	Female	7	Primary	Mairred	Yes	140	Average-Poor	6	No		Husn	No	No	0	5	0		3	3	3	3	2	2	4	3	3	3	3	4	4	3	4	3	3	2	3	3		3	5	3	3	2	Yes	10Min	Syrian Refugees
SYR530	Syrian	Male	14	Under Graduate studies	Mairred	Yes		Extremly Poor	3	Yes	UNHCR	Aqraba	No	No	0	4	0	UNHCR	1	3	3	3	1	1	2	3	3	3	3	1	3	1	3	3	3	2	2	3		3	3	4	3	4	Yes	5Min	Syrian Refugees
SYR531	Syrian	Female	16	Under Graduate studies	Mairred	No	20	Average-Poor	8	Yes	UNHCR	Irbid	No	No	0	5	0	UNHCR	4	4	1	1	3	3	3	3	3	3	4	2	3	4	4	3	3	2	3	3		2	3	2	3	3	Yes	4Min	Syrian Refugees
SYR532	Syrian	Male	3	Primary	Mairred	No	20	Poor	2	No		Al Sarih	No	No	0	7	357		3	3	1	3	3	2	3	3	2	3	3	3	3	2	3	3	3	3	3	2		3	4	3	4	2	Yes	10Min	Syrian Refugees
SYR533	Syrian	Female	3	Primary	Mairred	Yes	220	Poor	2	Yes	UNHCR	Al Sarih	No	No	0	7	0	UNHCR	3	3	2	3	3	2	3	3	3	3	2	3	3	3	4	3	3	3	2	3		3	2	3	3	3	Yes	10Min	Syrian Refugees
SYR534	Syrian	Female	3	Primary	Mairred	Yes	50	Average-Poor	5	Yes	UNHCR	Sahara Circle-Irbid	Yes	No	0	5	0	UNHCR	4	4	3	3	2	2	3	3	3	3	3	2	3	3	3	3	2	3	3	2		3	3	3	3	2	Yes	5Min	Syrian Refugees
SYR535	Syrian	Female	9	Primary	Mairred	Yes	100	Poor	5	Yes	UNHCR	Irbid	No	No	0	5	0	UNHCR	3	3	3	3	2	3	3	2	4	3	3	2	3	4	3	1	3	3	3	3		3	2	3	2	3	Yes	4Min	Syrian Refugees
SYR536	Syrian	Female	3	Primary	Mairred	Yes	50	Poor	5	Yes	UNHCR	Magher-Irbid	No	No	0	5	0	UNHCR	3	3	3	2	3	3	2	3	2	3	3	3	2	3	3	3	3	2	3	3		3	2	3	3	2	Yes	7Min	Syrian Refugees
SYR537	Syrian	Male	3	Primary	Mairred	Yes	80	Poor	4	Yes	UNHCR	Irbid	Yes	Yes	4	5	100	UNHCR	3	3	2	3	3	3	2	3	3	3	2	3	3	3	4	2	3	3	2	3		3	3	2	3	3	Yes	11Min	Syrian Refugees
SYR538	Syrian	Female	5	Primary	Mairred	Yes	50	Poor	5	Yes	UNHCR	Irbid	No	No	0	5	0	UNHCR	3	3	2	3	3	3	2	3	3	3	3	2	3	3	3	3	2	3	3	3		2	3	3	3	3	Yes	5Min	Syrian Refugees
SYR539	Syrian	Female	3	Primary	Mairred	No	80	Extremly Poor	4	Yes	UNHCR	Zabada	No	No	0	5	143	UNHCR	3	3	3	3	2	3	3	2	3	3	3	3	3	2	3	3	3	3	2	3		3	3	2	3	3	Yes	8Min	Syrian Refugees
SYR540	Syrian	Female	12	Secondary	Mairred	No	155	Average-Poor	6	No		Irbid	No	Yes	6	5	0		2	3	2	2	3	3	2	4	3	3	4	3	3	2	2	3	3	2	3	4		3	3	2	3	3	Yes	5Min	Syrian Refugees
SYR541	Syrian	Female	0	Illiterate	Separated	Yes	50	Extremly Poor	5	Yes	UNHCR	Husn	Yes	Yes	5	4	43	UNHCR	3	3	3	2	3	3	3	3	3	3	2	3	3	3	3	3	3	3	2	3		3	3	3	2	3	Yes	9Min	Syrian Refugees
SYR542	Syrian	Male	7	Primary	Mairred	No	180	Poor	9	No		Al Sarih	No	No	0	3	714		3	2	3	3	2	3	3	3	2	3	3	2	3	3	3	2	2	3	3	3		3	3	2	3	3	Yes	13Min	Syrian Refugees
SYR543	Syrian	Female	9	Primary	Mairred	Yes	185	Poor	6	Yes	UNHCR	Ramtha	No	Yes	6	4	0	UNHCR	3	3	2	1	2	3	2	4	4	3	3	2	3	2	3	4	4	3	4	3		3	4	3	3	2	Yes	5Min	Syrian Refugees
SYR544	Syrian	Female	9	Primary	Mairred	Yes	180	Average	5	Yes	UNHCR	University St-Irbid	No	Yes	5	5	0	UNHCR	3	4	2	1	3	3	3	4	3	3	3	2	3	2	3	4	3	3	4	4		3	4	3	3	2	Yes	3Min	Syrian Refugees
SYR545	Syrian	Male	6	Primary	Mairred	Yes	40	Extremly Poor	2	Yes	UNHCR	Al Sarih	No	Yes	2	4	214	UNHCR	2	3	3	3	2	3	2	4	4	1	2	1	2	1	3	4	3	2	3	3		4	4	3	3	3	Yes	3Min	Syrian Refugees
SYR546	Syrian	Female	6	Primary	Widow	Yes	80	Extremly Poor	1	Yes	UNHCR	Irbid	No	Yes	1	6	0	UNHCR	3	2	4	4	3	3	3	4	4	1	2	1	2	2	3	3	2	2	3	3		3	4	3	3	2	Yes	4Min	Syrian Refugees
SYR547	Syrian	Female	9	Primary	Widow	Yes	10	Poor	5	No		Irbid	No				0		3	4	3	3	2	2	3	3	3	3	3	3	3	1	3	3	3	3	4	4		3	3	1	4	3	Yes	6Min	Syrian Refugees
SYR548	Syrian	Female	9	Primary	Separated	No	205	Extremly Poor	4	Yes	UNHCR	Ramtha	No	No	0	5	0	UNHCR	3	4	1	2	2	3	2	3	3	3	3	1	3	2	4	4	3	2	4	4		3	4	4	4	3	Yes	3Min	Syrian Refugees
SYR549	Syrian	Male	6	Primary	Mairred	Yes	100	Poor	5	Yes	UNHCR	Husn	No	Yes	5	6	500	UNHCR	3	3	3	3	2	3	2	4	3	2	3	2	2	2	3	3	2	2	3	3		2	4	3	3	3	Yes	4Min	Syrian Refugees
SYR550	Syrian	Female	1	Primary	Mairred	Yes	300	Poor	5	Yes	UNHCR	Irbid	No	Yes	5	4	0	UNHCR	3	3	3	2	3	3	3	4	2	2	3	2	2	2	3	4	3	2	3	4		3	4	3	3	3	Yes	3Min	Syrian Refugees
SYR551	Syrian	Female	7	Primary	Mairred	No	180	Poor	5	Yes	UNHCR	Fawara	No	Yes	5	4	0	UNHCR	3	2	3	3	3	2	3	3	3	3	2	2	3	3	3	3	2	3	4	3		3	4	3	2	3	Yes	5Min	Syrian Refugees
SYR552	Syrian	Female	9	Primary	Mairred	No	120	Poor	10	Yes	UNHCR	Sahara Circle-Irbid	No			5	0	UNHCR	3	3	3	3	3	2	3	3	4	3	3	4	3	3	3	2	3	3	2	3		3	3	2	3	2	Yes	6Min	Syrian Refugees
SYR553	Syrian	Male	0	Illiterate	Mairred	Yes		Poor	10	Yes	UNHCR	Idoun	No	No	0	3	429	UNHCR	3	3	4	4	3	3	2	3	3	2	3	3	3	2	3	3	2	3	3	3		4	4	3	3	3	Yes	8Min	Syrian Refugees
SYR554	Syrian	Female	9	Primary	Widow	No	300	Average-Poor	7	Yes	UNHCR	Irbid	No	No	0	5	214	UNHCR	3	2	3	1	2	2	2	3	4	2	4	2	1	2	3	3	3	2		4		3	4	3	3	2	Yes	8Min	Syrian Refugees
SYR555	Syrian	Female	9	Primary	Mairred	No		Average	7	No		Irbid	No	No	0	5	0		3	4	1	1	2	2	3	2	2	4	4	2	3	2	3	4	4	4	3	4		3	3	2	3	3	Yes	9Min	Syrian Refugees
SYR556	Syrian	Male	12	Secondary	Mairred	No	20	Extremly Poor	2	Yes	UNHCR	Jerash	No	Yes	2	4	214	UNHCR	3	3	3	2	2	3	3	2	3	3	3	3	3	2	3	3	3	3	2	3		3	2	3	3	3	Yes	5Min	Syrian Refugees
SYR557	Syrian	Male	6	Primary	Mairred	Yes	170	Poor	7	No		University St-Irbid	Yes	Yes	7	4	214	UNHCR	3	3	2	3	3	2	3	3	3	3	4	3	4	3	3	3	3	3	3	2		3	3	4	4	3	Yes	8Min	Syrian Refugees
SYR558	Syrian	Female	12	Secondary	Mairred	No	155	Average-Poor	3	Yes	UNHCR	Al Mazar	No	Yes	3	4.5	143	UNHCR	3	3	2	3	3	3	3	2	3	3	4	3	3	3	4	4	3	3	4	3		2	3	4	3	2	Yes	9Min	Syrian Refugees
SYR559	Syrian	Female	7	Primary	Mairred	No		Extremly Poor	2	No		Azmi Al-Mofti Refugee Camp	No	No	0	4	0		3	3	2	2	3	3	2	3	4	3	3	2	3	4	3	3	2	3	3	2		3	3	2	3	3	Yes	10Min	Syrian Refugees
SYR560	Syrian	Male	10	Primary	Mairred	Yes	20	Poor	2	Yes	UNHCR	Magher-Irbid	No	No	0	5	14	UNHCR	3	3	4	3	3	2	3	3	3	3	3	2	3	2	3	3	3	2	3	3		3	3	3	3	3	Yes	8Min	Syrian Refugees
SYR561	Syrian	Female	11	Secondary	Mairred	No	360	Average-Poor	6	No		Al Sarih	No				0		4	4	2	2	2	2	3	3	3	2	3	2	3	2	3	4	3	3	3	4	4	2	3	3	3	3	Yes	3Min	Syrian Refugees
SYR562	Syrian	Female	12	Secondary	Mairred	Yes	20	Poor	3	No	UNHCR	Irbid	No	No	0	5	0	UNHCR	3	3	3	2	3	3	3	2	3	3	3	2	3	2	3	3	3	3	3	2		3	3	2	4	3	Yes	5Min	Syrian Refugees
SYR563	Syrian	Male	14	Under Graduate studies	Mairred		120	Average-Poor	6	Yes	UNHCR	Irbid	No	No	0	5	143	UNHCR	3	3	3	2	3	3	3	2	3	3	3	2	3	3	3	3	3	3	3	2		3	3	2	3	2	Yes	9Min	Syrian Refugees
SYR564	Syrian	Female	9	Primary	Mairred	Yes	170	Extremly Poor	7	Yes	UNHCR	Al Sarih	Yes	Yes	7	5	0	UNHCR	3	2	3	4	1	5	2	4	2	3	3	1	1	1	1	3	4	4	3	3		4	3	4	2	4	Yes	10Min	Syrian Refugees
SYR565	Syrian	Male	6	Primary	Mairred	Yes	260	Poor	6	No		Husn	No	Yes	6	5	214		3	3	4	3	3	5	5	4	4	3	5	1	5	5	4	3	3	1	5	5		1	4	4	2	3	Yes	8Min	Syrian Refugees
SYR566	Syrian	Female	9	Primary	Mairred	Yes	270	Average	10	Yes	UNHCR	Al Sarih	No			5	0	UNHCR	3	2	3	3	2	4	3	5	5	3	2	3	3	1	3	4	3	3	2	2		2	4	4	3	3	Yes	5Min	Syrian Refugees
SYR567	Syrian	Female	7	Primary	Mairred	No	120	Extremly Poor	6	No		Al Sarih	No	No	0	5	0		3	3	3	2	3	3	3	3	3	3	3	2	3	3	3	3	3	2	3	3		3	3	2	3	3	0	10Min	Syrian Refugees
SYR568	Syrian	Female	7	Primary	Married	No	100	Poor	5	No		Ramtha	No	No	0	6	0		4	4	2	1	2	2	3	4	3	3	3	2	2	2	4	4	4	1	2	3	3	3	3	4	3	3	Yes	5Min	Syrian Refugees
SYR569	Syrian	Male	7	Primary	Married	No	120	Poor	6	No	UNHCR	Irbid	Yes	Yes	6	4	429	UNHCR	3	4	2	1	2	2	3	4	3	3	3	2	2	2	3	4	3	2	3	3	3	3	3	4	3	3	Yes	4Min	Syrian Refugees
SYR570	Syrian	Female	7	Primary	Married	Yes	100	Poor	5	No	UNHCR	Al Sarih	No	No	0	5	0	UNHCR	3	4	3	2	2	2	3	4	3	2	3	2	2	2	3	4	3	1	3	3	3	3	2	4	3	3	Yes	3Min	Syrian Refugees
SYR571	Syrian	Female	7	Primary	Married	Yes	100	Poor	5	No	UNHCR	Betras	No	No	0	5	0	UNHCR	2	2	4	5	2	2	2	3	3	2	2	2	2	1	2	3	2	2	3	3	3	4	3	4	2	4	Yes	8Min	Syrian Refugees
SYR572	Syrian	Male	16	Under Graduate studies	Married	No	60	Poor	3	No	UNHCR	Hwarah	No	Yes	3	4	0	UNHCR	3	4	1	1	2	2	3	4	3	4	3	2	2	1	4	4	4	1	2	3	3	3	3	4	4	3	Yes	3Min	Syrian Refugees
SYR573	Syrian	Female	7	Primary	Married	Yes	100	Poor	5	No	UNHCR	Al Sarih	No	No	0	5	0	UNHCR	3	3	2	2	2	2	3	4	3	3	3	2	2	2	3	4	4	2	3	3	3	3	2	4	3	3	Yes	5Min	Syrian Refugees
SYR574	Syrian	Male	7	Primary	Married	No	120	Poor	6	No		AL Mughaier	No	Yes	6	4	0		3	4	2	1	2	2	3	4	3	3	3	2	2	2	4	4	3	2	3	3	3	3	2	3	3	3	Yes	4Min	Syrian Refugees
SYR575	Syrian	Female	3	Primary	Married	No	220	Poor	6	No		AL Mazar	Yes	Yes	6	5	0		3	4	1	1	4	4	4	4	3	5	5	3	4	2	3	4	3	5	5	3		3	3	4	4	2	Yes		Syrian Refugees
SYR576	Syrian	Female	3	Primary	Married	No	120	Poor	6	Yes	UNHCR	Ketm	No	Yes	6	5	0	UNHCR	3	4	1	1	3	3	4	3	3	3	4	3	3	2	3	4	4	4	4	4		3	4	3	3	2	Yes		Syrian Refugees
SYR577	Syrian	Female	3	Primary	Married	No	150	Poor	8	No		Nuaimeh	No	Yes	8	5	0		2	3	3	3	3	3	2	3	3	3	4	3	3	4	3	3	4	3	3	2		3	4	3	4	4	Yes		Syrian Refugees
SYR578	Syrian	Male	3	Primary	Married	No	240	Average-Poor	6	No		Daheyat Al Rasheed	Yes	Yes	6	5	143		3	4	1	1	3	3	3	3	3	3	4	4	3	3	3	4	3	4	4	4		3	3	4	4	2	Yes		Syrian Refugees
SYR579	Syrian	Female	7	Primary	Married	No	250	Average-Poor	5	Yes	UNHCR	Ketm	No	Yes	5	4	0	UNHCR	3	4	1	1	3	3	3	3	3	3	3	4	3	3	3	3	4	3	3	3		4	3	4	3	2	Yes		Syrian Refugees
SYR580	Syrian	Female	3	Primary	Married	Yes	120	Poor	6	Yes	UNHCR	Nuaimeh	No	Yes	6	5	0	UNHCR	3	3	2	2	3	3	3	3	3	3	3	3	4	3	3	3	3	3	4	4		3	3	4	3	3	Yes		Syrian Refugees
SYR581	Syrian	Male	3	Primary	Married	No	230	Poor	4	No		Al Barha	No	Yes	4	5	71		4	4	2	1	3	3	3	3	3	3	4	4	3	3	3	4	3	4	4	4		3	4	4	4	3	Yes		Syrian Refugees
SYR582	Syrian	Male	3	Primary	Married	No	205		4	No		Dahyat Al Husain	Yes	Yes	4	4	0		3	4	1	1	3	3	3	4	4	4	4	4	4	3	3	4	4	4	4	3		3	4	4	4	2	Yes		Syrian Refugees
SYR583	Syrian	Female	3	Primary	Married	No	100	Average-Poor	5	No		Nuaimeh	No	No	0	4	0		3	4	2	1	3	3	4	4	4	4	4	3	4	3	3	4	4	4	4	3		3	4	4	4	3	Yes		Syrian Refugees
SYR584	Syrian	Male	3	Primary	Married	No	390	Poor	6	Yes	UNHCR	Al Mazar	Yes	Yes	6	4	100	UNHCR	3	4	2	2	3	3	3	4	3	4	4	4	3	3	4	3	3	4	4	4		3	3	4	3	2	Yes	6Min	Syrian Refugees
SYR585	Syrian	Male	3	Primary	Married	Yes	60	Poor	3	No		Dahyat Al Husain	No	Yes	3	5	43		3	3	3	3	2	2	3	4	4	2	4	2	3	2	3	3	3	3	2	3		3	3	4	3	3	Yes	8Min	Syrian Refugees
SYR586	Syrian	Male	12	Secondary	Married	No	220	Average-Poor	6	No		Al Barha	Yes	Yes	6	5	107		3	4	2	1	3	3	4	4	4	3	3	4	4	4	3	4	4	4	4	4		3	3	4	4	3	Yes	9Min	Syrian Refugees
SYR587	Syrian	Female	3	Primary	Married	No	120	Extremly Poor	6	No		Al Mazar	No	Yes	6	5	0		3	3	2	2	3	3	3	4	3	3	4	3	4	3	3	3	3	4	4	4		4	3	4	4	3	Yes	6Min	Syrian Refugees
SYR588	Syrian	Female	3	Primary	Married	No	100	Extremly Poor	5	Yes	UNHCR	Ketm		Yes	5	4	0	UNHCR	3	4	1	1	3	3	3	4	3	3	4	3	3	2	3	4	4	4	4	3		3	4	3	3	2	Yes	11Min	Syrian Refugees
SYR589	Syrian	Female	7	Primary	Married	No	120	Extremly Poor	6	No	Al Aoun Aids	Al Mazar	No	Yes	6	4	0	Al Aoun Aids	3	3	2	3	3	2	3	3	4	3	2	3	4	3	3	2	3	2	4	3		3	2	4	3	2	Yes	6Min	Syrian Refugees
SYR590	Syrian	Female	3	Primary	Married	Yes	120	Poor	6	No		Al Barha	No	Yes	6	4	0		3	3	3	3	3	3	4	4	4	3	3	2	3	3	3	3	3	3	4	4		3	4	4	4	2	Yes	9Min	Syrian Refugees
SYR591	Syrian	Male	3	Primary	Married	No	250	Average-Poor	5	No		Dahyat Al Husain	No	Yes	5	4	143		3	4	2	1	3	3	3	4	3	4	4	3	3	3	3	4	4	4	3	3		3	4	4	3	3	Yes	6Min	Syrian Refugees
SYR592	Syrian	Male	3	Primary	Married	No	185	Poor	3	No		Daheyat Al Rasheed	Yes	Yes	3	5	0		3	5	1	1	3	4	4	4	3	4	4	3	4	3	4	4	4	5	5	4		3	3	4	4	2	Yes	6Min	Syrian Refugees
SYR593	Syrian	Female	3	Primary	Married	No	80	Extremly Poor	4	No		Al Mazar	No	Yes	4	5	0		3	4	1	1	3	3	3	3	3	4	4	3	4	2	3	4	3	4	4	4		3	3	4	4	3	Yes	9Min	Syrian Refugees
SYR594	Syrian	Male	16	Under Graduate studies	Married	No	300	Average-Poor	5	Yes	UNHCR	Daheyat Al Rasheed	Yes	Yes	5	4	214	UNHCR	4	4	1	1	4	4	4	4	4	4	5	3	4	2	3	4	4	5	5	4		3	4	4	4	2	Yes	10Min	Syrian Refugees
SYR595	Syrian	Female	3	Primary	Married	Yes	245	Average-Poor	6	No		Al Barha	No	Yes	6	5	43		3	3	3	3	3	4	3	4	4	3	3	2	3	3	3	3	3	3	4	4		3	4	3	4	3	Yes	6Min	Syrian Refugees
SYR596	Syrian	Male	12	Secondary	Married	No	1080	Average-Rich	9	No		Idoun	Yes	Yes	9	10	0		4	5	2	2	4	4	4	4	4	4	4	4	4	4	4	4	4	5	5	4		2	3	4	4	2	Yes	7Min	Syrian Refugees
SYR597	Syrian	Male	3	Primary	Married	Yes	300	Poor	12	Yes		Al Sarih	No	No	0	5	143		3	3	4	3	3	3	3	4	3	1	4	2	3	3	3	3	3	4	4	3		2	3	4	3	2	Yes	8Min	Syrian Refugees
SYR598	Syrian	Male	3	Primary	Married	Yes	100	Poor	5	Yes	UNHCR	Ramtha	No			5	71	UNHCR	3	2	2	3	3	2	2	3	3	2	2	3	3	3	3	2	3	3	2	3		3	3	2	3	2	Yes	9Min	Syrian Refugees
SYR599	Syrian	Female	6	Primary	Married	Yes	140	Average-Poor	12	Yes	UNHCR	Irbid	No	No	0	5	0	UNHCR																3	3	2	4	3		4	3	4	3	3	Yes	6Min	Syrian Refugees
SYR600	Syrian	Female	8	Primary	Married	No	120	Poor	7	Yes	UNHCR	Irbid	No	Yes	7	5	0	UNHCR																4	4	3	4	3		3	4	3	4	3	Yes	9Min	Syrian Refugees
SYR601	Syrian	Male	4	Primary	Married	Yes	50	EXtremly Poor	5	Yes	UNHCR	Irbid	No	Yes	5	3	357	UNHCR	3	4	3	3	2	3	3	3	3	3	3	3	3	3	3	4	3	4	4	4		3	2	3	4	2	Yes	6Min	Syrian Refugees
SYR602	Syrian	Male	9	Primary	Married	No	340	Average	2	Yes	UNHCR	Irbid	Yes	Yes	2	5	257	UNHCR	3	4	2	2	4	3	4	2	4	3	3	4	3	3	3	3	2	3	2	3		4	3	3	4	2	Yes	6Min	Syrian Refugees
SYR603	Syrian	Female	9	Primary	Married	No	400	Average	3	Yes	UNHCR	Zabadah	no	No	0	4	0	UNHCR	4	4	2	2	3	3	3	3	3	3	3	3	4	3	3	4	4	3	3	3		4	3	3	3	2	Yes	9Min	Syrian Refugees
SYR604	Syrian	Male	12	Secondary	Married	No	30	Poor	4	Yes	UNHCR	Ajloun	No	No	0	4	243	UNHCR	3	4	3	2	3	3	2	3	3	3	3	2	3	3	2	3	2	3	3	3		2	2	3	3	3	Yes	8Min	Syrian Refugees
SYR605	Syrian	Female	12	Secondary	Married	Yes		Average	5	No		Irbid	No	No	0	5	0		3	3	2	2	3	3	3	3	3	3	3	3	3	4	3	4	3	3	4	4		4	3	3	3	2	Yes	8Min	Syrian Refugees
SYR606	Syrian	Female	2	Primary	Married	Yes	120	Poor	12	Yes	UNHCR	Al Shajara	No	No	0	6	0	UNHCR	3	3	2	3	3	2	3	2	3	3	3	2	3	3	3	3	3	3	2	3		3	3	2	3	3	Yes	9Min	Syrian Refugees
SYR607	Syrian	Male	6	Primary	Married	Yes	60	Extremly Poor	6	Yes	UNHCR	Al Sarih	No	Yes	6	5	214	UNHCR	3	2	3	3	4	3	3	3	2	3	3	3	1	3	3	2	3	4	3	3		3	4	4	3	4	Yes	6Min	Syrian Refugees
SYR608	Syrian	Male	16	Under Graduate studies	Married	Yes	240	Poor	5	Yes	UNHCR	Al Sarih	No	Yes	5	5	2857	UNHCR	3	3	2	2	3	3	2	3	4	3	3	2	3	2	3	4	3	2	4	3		2	4	3	3	3	Yes	5Min	Syrian Refugees
SYR609	Syrian	Female	0	Illiterate	Widow	Yes	135	Extremly Poor	1	Yes	UNHCR	Jerash	No	Yes	1	5	0	UNHCR	3	2	3	3	4	3	5	4	2	3	1	2	2	2	2	3	3	2	4	4		4	3	4	2	3	Yes	3Min	Syrian Refugees
SYR610	Syrian	Female	12	Secondary	Married	Yes	120	Extremly Poor	6	Yes	UNHCR	Palestine St.-Irbid	No	Yes	6	5	0	UNHCR	2	3	3	3	2	3	3	3	3	3	2	1	2	1	3	3	3	3	4	4		2	4	4	3	3	Yes	4Min	Syrian Refugees
SYR611	Syrian	Female	12	Secondary	Married	Yes	140	Extremly Poor	7	Yes	UNHCR	Nuaimeh	No	Yes	7	5	0	UNHCR	3	3	3	3	2	4	3	4	3	2	3	1	3	2	3	4	3	2	4	3		3	4	4	3	3	Yes	4Min	Syrian Refugees
SYR612	Syrian	Male	6	Primary	Married	Yes	30	Extremly Poor	3	Yes	UNHCR	Irbid	No	Yes	3	5	214	UNHCR	3	3	3	3	2	3	2	4	2	2	3	1	2	1	3	3	3	1	3	3		3	4	4	3	3	Yes	4Min	Syrian Refugees
SYR613	Syrian	Female	9	Primary	Married	Yes	120	Poor	6	Yes	UNHCR	Palestine St.-Irbid	No	No	0	5	0	UNHCR	3	3	2	3	3	2	3	3	3	3	2	3	2	3	3	3	2	3	3	2		2	3	3	3	3	Yes	9Min	Syrian Refugees
SYR614	Syrian	Female	3	Primary	Married	Yes	250	Average-Poor	5	No		Ketm	No	Yes	55	5	0		3	3	2	3	3	3	2	3	4	3	2	3	2	3	3	3	3	4	4	3		3	4	4	3	3	Yes	7Min	Syrian Refugees
SYR615	Syrian	Female	16	Under Graduate studies	Married	No		Extremly Poor	2	Yes		Irbid	No	No	0	5	0		3	3	3	2	3	3	3	3	3	3	2	3	3	3	3	3	3	2	3	3		3	2	3	3	2	Yes	6Min	Syrian Refugees
SYR616	Syrian	Male	3	Primary	Married	Yes		Average-Poor	11	Yes	UNHCR	Al Husn refugee camp	No	No	0	5	186	UNHCR	3	3	2	3	3	3	2	3	3	3	2	3	3	2	3	3	3	2	3	3		3	2	3	3	3	Yes	9Min	Syrian Refugees
SYR617	Syrian	Female	9	Primary	Married	No		Average	15	No		Irbid	No	Yes	15	7	0		4	4	1	1	4	4	4	3	4	4	4	4	4	4	3	4	4	4	3	4		3	4	3	3	2	Yes	6Min	Syrian Refugees
SYR618	Syrian	Female	9	Primary	Married	Yes	150	Extremly Poor	3	Yes	UNHCR	Palestine St.-Irbid	No	Yes	3	4	0	UNHCR	3	2	4	4	2	3	3	4	4	2	3	2	2	2	1		3	2	2	3		2	3	3	1	4	Yes	9Min	Syrian Refugees
SYR619	Syrian	Female	12	Secondary	Married	No	140	Poor	7	Yes	UNHCR	Al Husn refugee camp	No	No		4	1	UNHCR	3	4	2	2	3	3	3	3	2	3	3	3	3	3	3	4	3	3	3	4		4	3	3	3	3	Yes	7Min	Syrian Refugees
SYR620	Syrian	Female	6	Primary	Single	No	330	Average	5	No		Irbid	No	No	0	4	143		3	5	3	3	4	4	5	5	3	3	5	3	5	3	2	3	5	5	5	5		4	1	3	2	4	Yes	5Min	Syrian Refugees
SYR621	Syrian	Female	7	Primary	Widow	Yes	330	Average-Poor	3	Yes	Ibn Cena center	irbid	No	No	0	4	143	Ibn Cena center	3	3	3	4	4	5	4	5	2	4	3	2	5	1	3	2	4	5	4	5		1	3	3	3	2	Yes	7Min	Syrian Refugees
SYR622	Syrian	Female	7	Primary	Married	Yes	270	Poor	4	No		irbid	No	No	0	4	143		3	3	4	4	4	3	3	3	2	3	4	1	4	1	1	2	3	3	3	4		2	3	2	2	5	Yes	7Min	Syrian Refugees
SYR623	Syrian	Male	16	Under Graduate studies	Single	No		Extremly Poor		No		Al Barha	No				0		5	5	1	1	4	5	3	4	2	1	1	1	1	4	3	5	4	3	3	4	3	2	4	4	3	4	Yes	5Min	Syrian Refugees
SYR624	Syrian	Female	6	Primary	Single	No	200	Average-Poor	1	No		Husn	Yes				0		3	5	2	1	4	4	4	5	5	5	5	3	5	1	4	4	4	4	4	3	5	5	4	3	3	3	Yes	6Min	Syrian Refugees
SYR625	Syrian	Female	9	Primary	Married	Yes	340	Average	7	No		Idoun	No	No	0	4	286		2	2	4	4	1	2	3	3	3	3	4	1	1	1	3	3	3	2	3	3	3	1	3	2	2	1	Yes	7Min	Syrian Refugees
SYR626	Syrian	Female	3	Primary	Married	Yes	30	Extremly Poor	13	Yes	UNHCR	Al Sarih	No	No	0	5	0	UNHCR	3	3	3	2	3	3	3	4	3	3	4	2	3	3	3	3	3	2	4	3		3	4	4	4	3	Yes	9Min	Syrian Refugees
SYR627	Syrian	Female	12	Secondary	Married	No	100	Poor	5	Yes	UNHCR	Dahyat Al Husain	No	No	0	5	0	UNHCR	3	3	3	2	3	3	3	2	3	3	3	2	3	3	3	3	3	2	3	3		3	3	2	3	3	Yes	6Min	Syrian Refugees
SYR628	Syrian	Male	6	Primary	Married	No	120	Average	8	No		Irbid	No	Yes	8	6	0		4	4	2	2	3	4	4	5	4	3	4	3	3	3	3	4	3	4	4	4		3	4	4	4	2	Yes	6Min	Syrian Refugees
SYR629	Syrian	Female	16	Under Graduate studies	Married	No	120	Average	6	Yes	UNHCR	Irbid	No	Yes	6	5	0	UNHCR	3	4	2	2	3	3	3	3	4	3	3	4	3	4	3	4	4	4	4	3		3	3	4	3	3	Yes	8Min	Syrian Refugees
SYR630	Syrian	Female	7	Primary	Married	No		Average-Poor	3	Yes	UNHCR	Irbid	No	No	0	5	0	UNHCR	3	4	2	2	3	3	3	3	3	3	3	4	3	3	3	3	4	4	3	3		3	2	3	4	3	Yes	6Min	Syrian Refugees
SYR631	Syrian	Female	0	Illiterate	Married	No	60		7	Yes	UNHCR	Irbid	No	No	0	5	0	UNHCR	3	3	2	2	3	3	3	3	4	3	3	3	4	4	3	3	2	3	3	2		3	4	3	4	3	Yes	7Min	Syrian Refugees
SYR632	Syrian	Male	7	Primary	Married	No	100	Poor	3	No		Irbid	Yes	Yes	3	3	214		3	3	3	2	3	4	3	2	3	3	2	3	4	3	3	3	2	3	4	3		2	4	3	3	2	Yes	6Min	Syrian Refugees
SYR633	Syrian	Female	12	Secondary	Married	No	400	Average-Poor	10	Yes	مركز ضاحية الحصن	Irbid	No	No	0	5	0	Irbid suburb health center	4	4	2	2	3	3	4	3	3	3	3	3	3	3	2	4	4	3		4		4	3	4	3	2	Yes	7Min	Syrian Refugees
SYR634	Syrian	Male	12	Secondary	Married	No	155	Poor	3	Yes	UNHCR	Irbid	No	Yes	3	3	286	UNHCR																													Syrian Refugees
SYR635	Syrian	Male	16	Under Graduate studies	Married	No		Average-Poor	5	Yes	UNHCR	Irbid	No	No	0	3	86	UNHCR	3	3	2	3	3	3	3	3	2	3	3	3	2	3	3	3	2	3	3	3		2	4	4	3	2	Yes	6Min	Syrian Refugees
SYR636	Syrian	Male	7	Primary	Married	Yes	50	Extremly Poor	5			Palestine St.-Irbid	No	Yes	5	3	429		3	3	2	3	3	3	4	3	4	3	4	3	3	2	4	4	2	2	3	4		4	4	4	3	2	Yes	7Min	Syrian Refugees
SYR637	Syrian	Female	12	Secondary	Married	No	240	Average-Poor	3	Yes	UNHCR	Irbid	No	No	0	6	0	UNHCR	3	3	4	3	3	4	3	3	3	4	3	3	3	3	2	3	3	2	3	3		4	4	3	4	2	Yes	6Min	Syrian Refugees
SYR638	Syrian	Female	8	Primary	Married	Yes	60	Average	3	No		Irbid	No	No	0	5	0		4	3	4	2	2	3	4	3	4	3	4	4	3	3	3	4	4	4	4	4		3	4	3	3	3	Yes	8Min	Syrian Refugees
SYR639	Syrian	Male	6	Primary	Married	Yes	20	Extremly Poor	17	Yes	UNHCR	Irbid	No			4	214	UNHCR	1	3	4	5	1	2	2	3	3	2	1	3	1	3	3	2	2	1	3	2		2	3	4	3	4	Yes	9Min	Syrian Refugees
SYR640	Syrian	Male	6	Primary	Married	No		Extremly Poor	2	Yes	UNHCR	IRbid	No	Yes	2	6	100	UNHCR	3	3	4	3	4	3	3	3	2	3	3	2	3	3	2	2	3	3	2	3		3	3	2	3	2	Yes	6Min	Syrian Refugees
SYR641	Syrian	Male	9	Primary	Married	Yes	165	Average	8	Yes	صرف ادويه	Jerash	No	Yes	8	4	29	Temporary	3	3	3	3	2	3	3	3	3	3	2	2	2	2	3	3	2	3	3	3		3	2	3	2	2	Yes	7Min	Syrian Refugees
SYR642	Syrian	Female	11	Secondary	Married	Yes	100	Extremly Poor	6	No		Irbid	No	No	0	5	0		3	3	3	3	3	3	3	2	3	3	3	2	2	3	3	3	3	4	3	2		3	4	4	3	2	Yes	9Min	Syrian Refugees
SYR643	Syrian	Male	12	Secondary	Married	No	220	Extremly Poor	5	No		Al Sarih	No	No	0	4	214		3	2	3	2	2	3	3	2	4	3	3	2	3	4	4	3	4	3	4	3		3	3	2	3	3	Yes	11Min	Syrian Refugees
SYR644	Syrian	Male	3	Primary	Married	No	50	Extremly Poor	5	No		Al Sarih		No	0	4	714		3	3	3	3	2	3	3	3	2	3	3	3	2	3	3	3	2	3	3	3		3	4	4	3	3	Yes	12Min	Syrian Refugees
SYR645	Syrian	Female	16	Under Graduate studies	Married	Yes	10	Poor	8	Yes	UNHCR	Irbid	No	No	0	5	0	UNHCR	3	3	3	4	2	3	3	2	3	3	3	2	3	3	3	3	2	3	2	3		3	4	3	3	2	Yes	5Min	Syrian Refugees
SYR646	Syrian	Female	6	Primary	Married	Yes	60	Poor	3	Yes	UNHCR	Al Turkman	No	No	0	5	0	UNHCR	3	3	2	3	3	2	3	3	3	3	3	3	2	2	3	3	3	3	2	3		3	2	3	3	3	Yes	8Min	Syrian Refugees
SYR647	Syrian	Female	3	Primary	Married	Yes	200	Extremly Poor	4	Yes	UNHCR	Al Barha	No	No	0	5	71	UNHCR	2	3	1	3	4	2		3	3	2	3	3	2	3	3	2	3	3	3	2		4	2	4	2	4	Yes	6Min	Syrian Refugees
SYR648	Syrian	Male	12	Secondary	Married	No	155	Poor	3	Yes	UNHCR	Irbid	No	Yes	3	3	286	UNHCR	3	4	2	2	3	4	3	4	3	3	3	2	3	2	4	4	3	2	4	4		3	4	4	4	2	Yes	4Min	Syrian Refugees
SYR649	Syrian	Female	7	Primary	Married	No	50	Extremly Poor	5	No		Al Sarih	No	No	0	4	0		3	3	3	3	3	2	3	3	3	3	2	3	3	3	3	3	3	2	3	3		3	3	2	3			6Min	Syrian Refugees
SYR650	Syrian	Female	16	Under Graduate studies	Married	No	200	Average-Poor	3	Yes	UNHCR	Irbid	No	No	0	5	0	UNHCR	3	5	1	1	3	4	2	5	4	4	3	1	3	2	4	4	4	2	3	3		4	4	4	4	3	Yes	4Min	Syrian Refugees
SYR651	Syrian	Male	12	Secondary	Married	Yes	295	Average-Poor	7	Yes	UNHCR	Nuaimeh	No	Yes	7	5	286	UNHCR	3	3	3	2	3	4	3	4	4	1	3	2	3	3	2	5	3	1	3	3		2	4	3	2	1	Yes	5Min	Syrian Refugees
SYR652	Syrian	Male	6	Primary	Married	No	60	Average-Poor	3	No		Irbid	No	Yes	3	5	3		4	4	1	1	3	3	4	3	3	3	3	4	3	4	3	4	4	4	4	4		3	4	3	3	3	Yes	6Min	Syrian Refugees
SYR653	Syrian	Female	7	Primary	Widow	Yes	60	Extremly Poor	1	Yes	UNHCR	Irbid	No	Yes	1	4	0	UNHCR	3	1	4	4	2	4	3	4	4	1	2	1	2	1	1	2	2	2	3	3		3	5	5	1	3	Yes	4Min	Syrian Refugees
SYR654	Syrian	Male	4	Primary	Married	Yes	50	Extremly Poor	5	Yes	UNHCR	Irbid	No	Yes	5	5	357	UNHCR	3	3	2	3	2	3	2	4	4	2	3	1	3	1	2	3	1	1	2	2		3	2	3	2	4	Yes	5Min	Syrian Refugees
SYR655	Syrian	Female	14	Under Graduate studies	Single	Yes	10	Extremly Poor	1	Yes	UNHCR	Nuaimeh	No	Yes	1	6	71	UNHCR	3	3	3	3	2	3	3	4	3	2	3	1	3	2	3	3	2	2	3	3		3	4	3	3	2	Yes	3Min	Syrian Refugees
SYR656	Syrian	Male	9	Primary	Married	Yes	80	Extremly Poor	4	Yes	UNHCR	Irbid	No	Yes	4	5	171	UNHCR	2	2	3	3	2	3	1	3	3	3	2	1	3	3	4	3	2	1	2	4		4	4	3	4	3	Yes	3Min	Syrian Refugees
SYR657	Syrian	Female	7	Primary	Married	Yes	50	Poor	5	Yes	UNHCR	Irbid	No	Yes	5	5	0	UNHCR	3	4	2	2	3	4	3	4	3	3	3	2	3	2	3	4	3	2	3	3		3	4	4	3	2	Yes	4Min	Syrian Refugees
SYR658	Syrian	Female	8	Primary	Married	Yes	295	Average-Poor	7	Yes	UNHCR	Al Kura	No	Yes	7	5	0	UNHCR	3	4	2	2	3	4	3	4	4	3	3	3	3	2	4	3	3	3	4	4		2	4	4	4	2	Yes	3Min	Syrian Refugees
SYR659	Syrian	Male	16	Under Graduate studies	Married	Yes	20	Extremly Poor	2	Yes	UNHCR	Irbid	No	Yes	2	5	500	UNHCR	3	2	4	5	3	3	2	3	3	2	2	1	2	1	3	3	2	1	3	3		3	3	3	4	3	Yes	4Min	Syrian Refugees
SYR660	Syrian	Female	9	Primary	Single	No	200	Average	2	No		Irbid	Yes	Yes	2	5	286		3	3	1	2	5	5	4	3	3	4	5	3	3	2	4	4	4	5	4	4		3	4	3	4	3	No	6Min	Syrian Refugees
SYR661	Syrian	Female	12	Secondary	Married	No	200	Average	2	Yes	UNHCR	Irbid	No	No			0	UNHCR	4	5	1	1	4	4	4	4	3	4	5	3	1	1	3	3	4	4	5	5		3	3	4	4	3	Yes	7Min	Syrian Refugees
JOL1	Jordanian	Male	10	Primary	Single	Yes	200		5	No		Irbid refugee camp	No						3	4	1	2	2	3	3	5	2	3	4	1	4	2	3	1	2	1	4	3		2	1	1	3	2	Yes	7Min	LSES Jordanians
JOL2	Jordanian	Male	4	Primary	Married	Yes	250		4	Yes	Royal Court exemption	Irbid	No					Royal Court exemption	1	4	5	5	1	1	4	5	4	1	5	1	1	1	2	4	1	1	5	5		1	5	1	4	5	Yes	10Min	LSES Jordanians
JOL3	Jordanian	Female	7	Primary	Married	No	200		7	Yes	National Aid Fund	Northern Block-Irbid	No					National Aid Fund	2	5	3	2	1	1	3	5	1	4	5	2	5	1	5	4	4	5	3	5		4	1	4	4	3	Yes	6Min	LSES Jordanians
JOL4	Jordanian	Female	10	Primary	Married	No	450		5	Yes	Military health insurance	Irbid	No					Military health insurance	3	4	3	3	4	4	4	3	2	3	5	3	3	3	3	2	2	3	5	5		4	5	4	4	3	Yes	4Min	LSES Jordanians
JOL5	Jordanian	Male	11	Secondary	Married	Yes	250		6	Yes	Safty net health insurence	Irbid						Safty net health insurence	3	5	3	5	5	5	5	5	2	2	3	1	3	1	3	5	3	3	5	5		4	2	2	3	3	Yes	10Min	LSES Jordanians
JOL6	Jordanian	Female	14	Under Graduate studies	Single	No	140		3	No		Irbid							3	4	3	1	3	3	4	4	4	3	3	2	3	1	4	3	3	3	3	3		3	4	4	4	3	No	5Min	LSES Jordanians
JOL7	Jordanian	Female	9	Primary	Married	Yes	257		4	No		Irbid							3	4	3	3	2	2	3	4	3	2	3	2	4	1	3	2	4	5	4	4		5	4	3	4	3	Yes	4Min	LSES Jordanians
JOL8	Jordanian	Female	3	Primary	Widow	No	180		3	Yes	Social development health insurence	Irbid						Social development health insurence	3	5	1	1	1	4	5	2	2	2	5	2	2	1	2	3	3	2	5	5		2	2	2	2	3	Yes	13Min	LSES Jordanians
JOL9	Jordanian	Female	12	Secondary	Married	Yes	200		7	Yes	Safty net health insurence	Zabada-Irbid						Safty net health insurence	1	3	4	4	1	1	3	3	3	3	3	2	2	1	3	3	2	2	3	2		1	1	3	2	4	No	10Min	LSES Jordanians
JOL10	Jordanian	Female	0	Illiterate	Seperated	Yes	45		1	Yes	Social affairs health insurance	Irbid						Social affairs health insurance	1	5	3	3	3	3	4	1	4	5	5	1	4	1	3	3	5	3	3	4		1	3	5	5	4	Yes	13Min	LSES Jordanians
JOL11	Jordanian	Male	3	Primary	Married	Yes	45		9	Yes	Social development health insurence	Irbid						Social development health insurence	1	1	5	5	1	1	2	2	2	1	2	1	2	1	4	1	1	1	1	1		2	1	1	1	1	Yes	10Min	LSES Jordanians
JOL12	Jordanian	Male	3	Primary	Married	Yes	280		3	Yes	Military health insurance	Irbid						Military health insurance	3	5	1	2	5	5	5	5	5	5	5	3	4	2	4	4	5	5	5	3		1	5	5	3	3	Yes	8Min	LSES Jordanians
JOL13	Jordanian	Male	9	Primary	Married	No	280		5	Yes	Military health insurance	Betaras						Military health insurance	3	4	3	1	3	5	5	5	3	4	5	4	5	5	5	4	3	3	5	5		2	2	3	5	2	Yes	5Min	LSES Jordanians
JOL14	Jordanian	Male	14	Under Graduate studies	Married	Yes	200		3	Yes	Safty net health insurence	Irbid						Safty net health insurence	2	3	4	4	4	3	3	3	3	2	5	1	3	2	3	3	2	3	4	4		4	4	3	3	2	Yes	3Min	LSES Jordanians
JOL15	Jordanian	Female	12	Secondary	Single	No	45		4	No		Irbid							3	5	2	1	3	3	1	5	5	1	3	1	2	1	2	4	2	2	1	5		1	5	1	4	5	Yes	4Min	LSES Jordanians
JOL16	Jordanian	Male	12	Secondary	Single	No	280		4	No		Irbid							3	5	1	1	2	3	5	4	2	5	5	3	4	2	4	5	2	1	1	4		1	4	1	3	5	No	8Min	LSES Jordanians
JOL17	Jordanian	Male	9	Primary	Married	No	356		5	Yes	Military health insurance	Husn						Military health insurance	2	3	5	3	1	4	3	3	2	2	4	1	2	1	3	4	2	4	3	5		1	2	2	3	4	Yes	10Min	LSES Jordanians
JOL18	Jordanian	Male	14	Under Graduate studies	Single	No	150		8	Yes	Safty net health insurence	Irbid						Safty net health insurence	3	5	1	1	3	3	3	4	1	3	5	3	4	1	2	5	5	5	5	4		4	1	3	5	3	No	7Min	LSES Jordanians
JOL19	Jordanian	Female	12	Secondary	Married	Yes	300		4	No		Irbid							5	5	3	3	5	5	4	5	5	3	5	5	4	2	5	5	5	5	5	5		5	5	5	5	3	Yes	3Min	LSES Jordanians
JOL20	Jordanian	Male	12	Secondary	Married	Yes	180		8	Yes	National Aid Fund	Betaras						National Aid Fund	3	2	3	4	3	3	3	2	3	2	3	2	2	1	1	2	3	1	3	3		1	3	2	1	4	Yes	8Min	LSES Jordanians
JOL21	Jordanian	Female	11	Secondary	Single	Yes	40		2	No		Irbid							2	3	3	5	1	1	2	2	3	2	4	1	2	1	3	3	3	3	4	3		1	3	3	3	4	Yes	6Min	LSES Jordanians
JOL22	Jordanian	Female	12	Secondary	Married	No	100		4	Yes	Social affairs health insurance	Al Barha-Irbid						Social affairs health insurance	3	2	2	1	2	1	4	2	3	5	5	1	3	1	5	3	4	5	5	4		3	1	1	4	5	Yes	5Min	LSES Jordanians
JOL23	Jordanian	Female	11	Secondary	Married	Yes			2	Yes	Safty net health insurence	Bushra						Safty net health insurence	3	2	4	3	2	1	2	2	4	3	3	1	4	2	5	3	4	5	3	1		3	5	2	5	5	Yes	5Min	LSES Jordanians
JOL24	Jordanian	Female	4	Primary	Widow	Yes	100		2	Yes	Social affairs health insurance	Al Barha-Irbid						Social affairs health insurance	3	1	5	5	1	1	1	1	4	1	2	1	2	1	1	1	2	1	1	4		1	4	3	3	5	Yes	6Min	LSES Jordanians
JOL25	Jordanian	Female	14	Under Graduate studies	Seperated	No	200		2	Yes	Military health insurance	Irbid						Military health insurance	3	5	1	1	3	3	3	3	3	4	4	2	4	3	5	2	4	5	4	4		2	3	4	3	3	Yes	5Min	LSES Jordanians
JOL26	Jordanian	Female	12	Secondary	Married	No	500		5	Yes	Yarmouk university health insurance	Irbid						Yarmouk university health insurance	3	4	3	3	2	4	4	2	4	3	3	3	4	2	5	5	4	4	4	3		3	4	4	5	3	Yes	4Min	LSES Jordanians
JOL27	Jordanian	Male	16	Under Graduate studies	Married	Yes	250		4	No		Irbid							2	4	5	5	3	3	4	3	2	2	4	2	2	1	2	3	3	1	3	2		2	2	2	2	5	Yes	3Min	LSES Jordanians
JOL28	Jordanian	Female	10	Primary	Married	Yes	55		4	Yes	Social development health insurence	Eastern Block-Irbid						Social development health insurence	1	5	5	5	1	5	3	3	1	1	5	1	1	1	1	3	3	3	3	5		5	5	1	5	5	Yes	8Min	LSES Jordanians
JOL29	Jordanian	Female	16	Under Graduate studies	Seperated	Yes				No		Irbid							2	3	2	2	1	5	5	3	5	4	5	1	5	4	2	4	3	3	5	4		1	3	3	3	4	Yes	3Min	LSES Jordanians
JOL30	Jordanian	Female	7	Primary	Married	Yes	300		11	Yes	UNRWA	Irbid						UNRWA	4	4	3	5	3	3	3	4	1	1	5	2	2	1	2	5	5	4	4	5		1	1	4	1	5	Yes	10Min	LSES Jordanians
JOL31	Jordanian	Female	3	Primary	Widow	Yes	100		2	Yes	Civil service health insurance	Palastine St.Irbid						Civil service health insurance	2	2	4	4	3	2	3	4	2	2	3	2	1	1	2	3	2	2	3	4		1	1	2	2	4	Yes	5Min	LSES Jordanians
JOL32	Jordanian	Female	9	Primary	Widow	Yes	250		3	Yes	Military health insurance	Turkman St. Irbid						Military health insurance	3	3	3	4	3	3	3	4	3	3	5	3	2	2	3	2	3	3	4	5		2	3	4	4	3	Yes	13Min	LSES Jordanians
JOL33	Jordanian	Female	14	Under Graduate studies	Married	No	500		5	Yes	Civil service health insurance	Irbid						Civil service health insurance	4	4	1	1	3	3	4	3	3	4	5	2	5	2	2	4	4	4	3	2		4	5	5	2	2	Yes	4Min	LSES Jordanians
JOL34	Jordanian	Male	9	Primary	Married	Yes	120		2	Yes	Safty net health insurence	Irbid						Safty net health insurence	3	2	4	2	1	1	2	1	2	2	4	1	3	1	2	5	2	2	5	5		3	3	1	2	5	Yes	6Min	LSES Jordanians
JOL35	Jordanian	Female	16	Under Graduate studies	Widow	No	300		5	Yes	National Aid Fund	Eastern Block-Irbid						National Aid Fund	4	4	3	4	3	3	3	3	3	4	4	2	4	3	3	2	4	4	5	5		4	3	2	4	2	Yes	6Min	LSES Jordanians
JOL36	Jordanian	Female	12	Secondary	Married	Yes	180		7	Yes	Social affairs health insurance	Irbid						Social affairs health insurance	1	2	2	4	1	1	1	1	1	2	1	1	2	1	2	2	3	5	1	1		1	1	1	1	5	Yes	3Min	LSES Jordanians
JOL37	Jordanian	Female	2	Primary	Seperated	Yes	150		2	Yes	Social affairs health insurance	University St. Irbid						Social affairs health insurance	2	3	3	5	3	1	3	1	1	2	3	1	1	1	3	1	3	3	1	1		1	2	3	2	5	Yes	4Min	LSES Jordanians
JOL38	Jordanian	Male	7	Primary	Married	Yes	65	Extremly Poor	2	Yes	National Aid Fund	Irbid	No					National Aid Fund	1	2	5	4	2	1	3	4	2	2	4	2	4	2	2	2	2	2	3	3		2	3	3	3	3	Yes	7Min	LSES Jordanians
JOL39	Jordanian	Female	8	Primary	Seperated	No	0	Average	3	No		Irbid	No						1	3	4	3	2	2	2	2	2	1	3	1	2	1	1	2	2	2	3	5		3	1	3	3	5	Yes	13Min	LSES Jordanians
JOL40	Jordanian	Male	12	Secondary	Married	No	600	Average	2	Yes	Military health insurance	Kufer Youba	Yes	Yes	2			Military health insurance	3	5	2	1	4	5	5	5	2	5	5	5	4	2	2	3	5	5	5	4		3	5	1	2	4	No	10Min	LSES Jordanians
JOL41	Jordanian	Female	14	Under Graduate studies	Married	No	150	Poor	8	Yes	Social security health insurance	Irbid	No					Social security health insurance	3	4	1	1	3	2	2	2	3	3	4	2	1	1	5	3	3	2	4	4		3	3	4	5	4	Yes	3Min	LSES Jordanians
JOL42	Jordanian	Female	12	Secondary	Married	Yes	140	Extremly Poor	4	Yes	Safty net health insurence	Irbid	No					Safty net health insurence	1	2	4	4	1	1	4	1	2	1	5	1	2	1	1	2	2	2	2	2		1	2	2	2	5	Yes	6Min	LSES Jordanians
JOL43	Jordanian	Female	11	Secondary	Married	Yes	106	Poor	10	Yes	National Aid Fund	Irbid	No					National Aid Fund	3	2	5	4	2	3	3	2	4	3	3	1	2	2	3	1	4	2	1	1		2	2	2	2	2	Yes	6Min	LSES Jordanians
JOL44	Jordanian	Male	9	Primary	Married	Yes	200	Extremly Poor	10	Yes	National Aid Fund	Irbid	No					National Aid Fund	1	2	4	5	1	1	3	3	4	1	2	1	3	1	3	3	2	2	3	4		1	4	4	4	5	Yes	9Min	LSES Jordanians
JOL45	Jordanian	Female	12	Secondary	Married	No	200	Average-Poor	8	Yes	Social development health insurence	Irbid refugee camp	Yes	Yes	8			Social development health insurence	3	3	5	3	3	3	3	3	3	3	3	3	3	3	3	3	3	3	3	3		3	3	3	3	3	Yes	5Min	LSES Jordanians
JOL46	Jordanian	Male	10	Primary	Single	No	200	Poor	6	No		Irbid	No						1	2	2	1	1	3	2	3	3	2	2	1	3	1	2	2	1	3	3	1		1	3	2	1	5	No	13Min	LSES Jordanians
JOL47	Jordanian	Female	10	Primary	Single	No	300	Average	4	No		Irbid	No						3	3	1	1	3	2	3	3	3	4	3	3	3	3	4	5	4	4	4	1		2	2	1	4	5	No	13Min	LSES Jordanians
JOL48	Jordanian	Female	7	Primary	Single	No	0	Average	1	No		Irbid	No						3	4	2	1	2	1	2	2	1	3	3	1	1	1	1	2	3	2	2	3		1	3	1	1	3	Yes	8Min	LSES Jordanians
JOL49	Jordanian	Female	11	Secondary	Married	No	150	Extremly Poor	7	No		Irbid	No						3	2	3	3	1	1	3	1	1	3	3	1	2	1	3	2	3	1	1	3		3	1	3	1	5	Yes	5Min	LSES Jordanians
JOL50	Jordanian	Female	12	Secondary	Single	No	45	Extremly Poor	7	No		Irbid	No						4	4	1	1	4	5	4	4	4	4	5	2	3	2	2	5	5	5	5	5		5	5	4	5	1	Yes	10Min	LSES Jordanians
JOL51	Jordanian	Male	9	Primary	Married	Yes	100	Extremly Poor	2	Yes	National Aid Fund	Irbid	No					National Aid Fund	4	1	5	5	3	1	2	2	4	2	2	2	2	1	1	2	2	2	2	1		3	1	2	1	5	Yes	13Min	LSES Jordanians
JOL52	Jordanian	Female	12	Secondary	Married	Yes	70	Extremly Poor	5	Yes	Social security health insurance-Civil service health insurance	Irbid	No					Social security health insurance-Civil service health insurance	3	3	4	3	2	3	2	2	1	3	2	1	3	2	3	2	2	2	3	2		3	1	1	3	5	Yes	8Min	LSES Jordanians
JOL53	Jordanian	Male	10	Primary	Married	No	170	Extremly Poor	5	Yes	Municipal health insurance	Irbid	No					Municipal health insurance	3	4	3	1	1	1	2	4	1	3	5	1	3	1	3	3	1	1	3	5		5	1	1	1	1	Yes	6Min	LSES Jordanians
JOL54	Jordanian	Male	11	Secondary	Married	No	500	Extremly Poor	6	Yes	Governmental health insurance	Irbid	Yes	Yes	6			Governmental health insurance	3	4	3	1	1	1	2	2	3	5	5	1	5	1	3	3	1	4	5	5		5	1	1	1	1	Yes	6Min	LSES Jordanians
JOL55	Jordanian	Female	6	Primary	Married	No	220	Poor	8	Yes	Safty net health insurence	Irbid	No					Safty net health insurence	3	2	3	4	1	3	3	3	2	2	4	1	4	2	4	4	4	3	1	3		3	1	2	4	5	Yes	6Min	LSES Jordanians
JOL56	Jordanian	Female	12	Secondary	Married	No	300	Average-Poor	5	No		Nothern bus complex	No						3	4	2	1	1	4	5	3	1	3	3	1	2	1	3	2	2	4	2	3		1	3	1	3	4	Yes	5Min	LSES Jordanians
JOL57	Jordanian	Female	7	Primary	Seperated	No	200	Extremly Poor	3	No		Al Barha-Irbid	Yes	Yes	3				2	3	4	5	3	1	3	2	1	1	1	1	3	3	2	1	3	1	1	1		3	1	1	3	3	Yes	5Min	LSES Jordanians
JOL58	Jordanian	Female	9	Primary	Seperated	Yes	150	Extremly Poor	7	Yes	Safty net health insurence	Irbid	No					Safty net health insurence	3	4	4	4	2	3	4	3	4	3	4	1	2	2	2	1	3	3	4	4		1	3	5	3	5	Yes	5Min	LSES Jordanians
JOL59	Jordanian	Female	12	Secondary	Married	No	100	Extremly Poor	5	Yes	Safty net health insurence	Irbid	No					Safty net health insurence	1	4	1	1	1	1	4	2	1	1	3	1	4	1	3	1	1	1	1	3		3	1	5	3	5	Yes	6Min	LSES Jordanians
JOL60	Jordanian	Female	9	Primary	Married	No	100	Poor	2	Yes	Safty net health insurence	Eastern Block-Irbid	No					Safty net health insurence	3	3	3	3	1	3	4	3	2	2	3	1	4	1	2	2	3	4	4	4		1	1	1	1	3	Yes	7Min	LSES Jordanians
JOL61	Jordanian	Female	14	Under Graduate studies	Married	No	400	Average	5	No		Al Barha-Irbid	No						4	3	2	3	3	3	4	2	2	3	4	3	3	3	4	2	3	4	3	3		2	2	2	2	4	No	5Min	LSES Jordanians
JOL62	Jordanian	Female	9	Primary	Widow	No	250	Average	6	No		Northern Block-Irbid	No						4	4	3	3	3	3	4	4	3	3	3	2	3	1	3	3	3	2	4	4		2	1	2	4	3	Yes	10Min	LSES Jordanians
JOL63	Jordanian	Female	7	Primary	Seperated	No	620	Average	5	No		Irbid	Yes	Yes	5				4	3	5	2	4	3	4	4	4	4	3	3	4	3	4	3	3	4	4	3		3	3	3	4	3	Yes	4Min	LSES Jordanians
JOL64	Jordanian	Male	6	Primary	Married	Yes	149	Average	8	Yes	National Aid Fund	Irbid	No					National Aid Fund	3	4	3	3	3	2	5	5	5	2	3	1	3	1	3	4	3	2	4	4		1	3	4	4	2	Yes	5Min	LSES Jordanians
JOL65	Jordanian	Male	6	Primary	Married	Yes	180	Extremly Poor	6	Yes	Social development health insurence	Northern Block-Irbid	No					Social development health insurence	1	1	5	5	1	1	2	1	1	1	1	1	3	1	2	1	1	1	1	1		1	1	1	1	5	Yes	6Min	LSES Jordanians
JOL66	Jordanian	Male	11	Secondary	Married	Yes	180	Extremly Poor	4	Yes	Safty net health insurence	Northern Block-Irbid	No					Safty net health insurence	2	2	5	4	2	3	2	2	4	1	3	1	3	1	3	2	1	1	1	2		4	3	3	2	3	Yes	4Min	LSES Jordanians
JOL67	Jordanian	Male	11	Secondary	Single	No	410	Average	6	Yes	Military health insurance	Irbid	Yes	Yes	6			Military health insurance	4	4	1	1	3	3	2	4	2	3	3	3	4	5	4	4	3	4	5	5		3	3	5	5	1	Yes	7Min	LSES Jordanians
JOL68	Jordanian	Female	12	Secondary	Married	No		Poor	4	No		Irbid	No						3	4	1	1	4	5	5	5	5	5	5	2	5	2	3	5	5	5	5	5		4	5	5	5	1	No	10Min	LSES Jordanians
JOL69	Jordanian	Female	7	Primary	Married	Yes	63	Extremly Poor	2	Yes	Social affairs health insurance	Hakama St.Irbid	No					Social affairs health insurance	1	2	3	2	2	2	3	4	3	2	3	1	2	3	3	1	2	1	3	3		4	3	3	4	3	Yes	7Min	LSES Jordanians
JOL70	Jordanian	Female	11	Secondary	Married	Yes	50	Extremly Poor	3	Yes	Social development health insurence	Irbid	No					Social development health insurence	2	3	3	4	2	3	2	2	3	1	3	1	3	1	1	1	2	2	2	2		3	1	3	2	3	Yes	6Min	LSES Jordanians
JOL71	Jordanian	Female	10	Primary	Widow	No	200	Extremly Poor	4	Yes	Social development health insurence	Mugher	No					Social development health insurence	3	3	3	3	1	3	3	3	4	3	4	1	2	1	3	4	3	3	4	4		2	4	4	4	3	Yes	5Min	LSES Jordanians
JOL72	Jordanian	Female	14	Under Graduate studies	Widow	Yes	350	Poor	4	No		Irbid	No						5	3	3	5	3	5	3	3	2	5	5	3	5	3	5	5	3	4	5	1		1	5	1	5	1	No	8Min	LSES Jordanians
JOL73	Jordanian	Female	16	Under Graduate studies	Married	No	140	Average	2	No		Irbid	No						3	5	1	1	4	5	4	4	3	4	5	3	4	3	5	4	4	4	4	5		4	3	4	4	4	No	10Min	LSES Jordanians
JOL74	Jordanian	Female	12	Secondary	Single	Yes	300	Average-Poor	8	Yes	National Aid Fund	Irbid	No					National Aid Fund	3	3	3	1	3	3	3	4	3	3	4	2	2	2	3	3	4	2	5	5		3	4	2	2	3	No	8Min	LSES Jordanians
JOL75	Jordanian	Male	9	Primary	Married	Yes	150	Average	7	Yes	National Aid Fund	Irbid	No					National Aid Fund	3	4	5	5	4	5	3	5	5	3	5	3	5	5	5	5	4	2	5	5		4	5	5	5	4	Yes	6Min	LSES Jordanians
JOL76	Jordanian	Female	11	Secondary	Married	No	150	Average	7	Yes	National Aid Fund	Irbid	No					National Aid Fund	3	4	3	1	4	5	2	5	5	3	5	3	5	3	5	5	4	3	5	5		3	5	5	5	2	Yes	6Min	LSES Jordanians
JOL77	Jordanian	Female	11	Secondary	Married	No	400	Average	6	Yes	Private insurance	Zabada-Irbid	No					Private insurance	4	5	1	1	3	3	3	4	3	3	4	3	4	3	4	4	4	4	5	5		5	4	5	4	1	Yes	4Min	LSES Jordanians
JOL78	Jordanian	Female	11	Secondary	Seperated	No	300	Poor	5	No		Hakama St.Irbid	No						2	4	4	1	1	2	2	2	3	3	2	3	3	1	2	1	3	1	1	1		1	3	3	3	3	Yes	5Min	LSES Jordanians
JOL79	Jordanian	Female	5	Primary	Married	Yes		Extremly Poor	6	Yes	Safty net health insurence	Irbid	No					Safty net health insurence	1	1	5	5	1	1	4	3	2	2	2	1	2	1	2	2	2	2	2	3		1	2	3	2	5	Yes	13Min	LSES Jordanians
JOL80	Jordanian	Female	10	Primary	Married	No	300	Average	2	No		Irbid	No						4	4	4	3	3	3	3	5	3	2	5	3	3	1	3	2	4	5	5	5		4	4	4	4	5	Yes	4Min	LSES Jordanians
JOL81	Jordanian	Female	14	Under Graduate studies	Seperated	No	35	Average	4	No		Irbid	No						3	4	3	1	1	3	4	4	4	4	4	2	2	1	1	3	3	4	1	4		4	4	4	2	4	Yes	8Min	LSES Jordanians
JOL82	Jordanian	Female	11	Secondary	Widow	Yes	90	Poor	1	Yes	Social development health insurence	Husn	No					Social development health insurence	3	3	5	5	2	1	2	4	3	1	4	2	5	3	4	3	1	4	5	1		1	4	5	3	5	Yes	10Min	LSES Jordanians
JOL83	Jordanian	Male	14	Under Graduate studies	Married	Yes		Extremly Poor	4	Yes	National Aid Fund	Irbid	No					National Aid Fund	2	2	4	4	1	2	3	1	4	1	1	1	4	1	3	4	1	1	1	4		4	4	4	4	4	Yes	5Min	LSES Jordanians
JOL84	Jordanian	Female	8	Primary	Married	Yes	200	Average	2	Yes	Social affairs health insurance		No					Social affairs health insurance	4	4	3	4	3	3	3	4	3	3	3	2	4	4	4	4	3	3	3	4		4	4	4	3	4	Yes	8Min	LSES Jordanians
JOL85	Jordanian	Female	8	Primary	Seperated	No		Average	5	No			No						4	5	1	2	4	5	5	5	5	4	3	2	2	3	4	5	5	5	4	4		2	5	4	4	1	No	10Min	LSES Jordanians
JOL86	Jordanian	Male	6	Primary	Single	No	360	Average	5	Yes	Safty net health insurence	Irbid	Yes	Yes	5			Safty net health insurence	5	5	1	1	3	5	3	3	3	5	5	5	2	5	3	5	3	5	5	5		3	3	5	3	1	No	8Min	LSES Jordanians
JOL87	Jordanian	Male	12	Secondary	Married	No	450	Average	3	Yes	Private insurance	Irbid	Yes	Yes	3			Private insurance	4	4	3	3	3	3	4	3	3	3	4	3	3	3	3	4	4	4	4	4		4	4	4	4	3	No	5Min	LSES Jordanians
JOL88	Jordanian	Female	12	Secondary	Married	No	200	Poor	7	Yes	Social development health insurence	Irbid	No					Social development health insurence	2	4	2	1	3	3	3	3	2	2	3	1	2	1	2	3	4	4	4	3		1	1	2	3	4	Yes	7Min	LSES Jordanians
JOL89	Jordanian	Female	9	Primary	Married	No	100	Poor	4	No		Irbid	No						4	4	1	1	3	3	3	3	3	3	3	1	2	1	3	2	4	4	4	4		1	4	1	1	3	Yes	5Min	LSES Jordanians
JOL90	Jordanian	Female	9	Primary	Widow	Yes	45	Extremly Poor	3	Yes	Social development health insurence	Wasfi Al Tal Circle	No					Social development health insurence	1	1	5	5	1	1	3	1	2	1	2	1	3	1	2	1	1	1	3	1		3	3	3	2	5	Yes	6Min	LSES Jordanians
JOL91	Jordanian	Female	8	Primary	Single	No	50	Average	7	Yes	Social development health insurence	Irbid	No					Social development health insurence	4	5	1	1	5	5	5	5	4	5	5	5	5	5	5	5	5	5	5	5		5	5	5	5	1	Yes	9Min	LSES Jordanians
JOL92	Jordanian	Female	12	Secondary	Married	No	180	Average	8	Yes	Safty net health insurence	Irbid	No					Safty net health insurence	4	1	2	4	2	1	2	4	2	1	2	1	2	1	4	1	3	4	5	5	3	5	5	5	1	3	No	7Min	LSES Jordanians
JOL93	Jordanian	Female	12	Secondary	Single	Yes	150	Extremly Poor	3	Yes	Social development health insurence	Irbid	No					Social development health insurence	2	3	4	5	3	1	3	3	2	2	3	1	2	1	3	3	3	2	3	4		3	2	2	2	3	Yes	13Min	LSES Jordanians
JOL94	Jordanian	Female	12	Secondary	Married	Yes		Poor	5	Yes	Safty net health insurence	Irbid	No					Safty net health insurence	2	3	3	3	2	2	3	1	1	2	3	1	1	1	2	2	3	3	3	2		2	1	2	1	3	Yes	13Min	LSES Jordanians
JOL95	Jordanian	Female	8	Primary	Married	Yes		Poor	5	No		Betaras	No						2	2	2	3	2	3	1	1	2	3	5	1	1	1	1	1	3	4	5	5		1	2	1	1	5	No	10Min	LSES Jordanians
JOL96	Jordanian	Female	14	Under Graduate studies	Married	No	250	Average	2	No		Irbid	No						3	4	3	1	3	4	5	5	3	5	4	3	2	3	3	4	5	2	4	5		3	2	3	1	3	No	5Min	LSES Jordanians
JOL97	Jordanian	Male	12	Secondary	Married	Yes	600	Average-Poor	4	Yes	Civil service health insurance	Irbid	Yes					Civil service health insurance	3	4	2	3	1	3	5	5	3	3	5	4	5	1	4	4	3	4	2	5		4	2	4	4	2	Yes	5Min	LSES Jordanians
JOL98	Jordanian	Female	16	Under Graduate studies	Married	No	500	Average	4	No		Irbid	No						4	4	1	1	2	1	2	3	3	3	3	2	3	2	4	5	4	4	3	5		4	4	4	4	3	No	8Min	LSES Jordanians
JOL99	Jordanian	Female	12	Secondary	Married	No	250	Poor	3	No		Al Husn refugee camp	No						3	5	1	2	1	3	3	1	1	2	3	1	5	1	3	4	4	4	4	2		1	1	1	3	3	Yes	5Min	LSES Jordanians
JOL100	Jordanian	Female	8	Primary	Widow	Yes	50	Average-Poor	4	Yes	Social affairs health insurance	Turkman St. Irbid	No					Social affairs health insurance	4	1	3	5	3	5	5	3	4	3	4	2	5	3	4	4	4	4	4	5		1	4	2	1	3	Yes	10Min	LSES Jordanians
JOL101	Jordanian	Female	10	Primary	Married	No	150	Average	5	Yes	Social development health insurence	Zabada-Irbid	No					Social development health insurence	4	5	2	1	3	5	5	5	3	4	4	3	3	4	4	4	5	5	5	5		5	5	5	3	1	Yes	5Min	LSES Jordanians
JOL102	Jordanian	Female	11	Secondary	Married	Yes	240	Extremly Poor	5	No		Ramtha	Yes						2	4	5	5	3	3	5	3	1	2	1	1	3	5	2	1	3	5	5	1		1	2	4	4	4	Yes	8Min	LSES Jordanians
JOL103	Jordanian	Female	7	Primary	Married	No	500	Average	6	Yes	Safty net health insurence	Palastine St.Irbid	No					Safty net health insurence	4	3	3	3	3	3	4	3	3	3	4	3	3	2	4	3	3	3	4	4		1	3	3	3	2	Yes	4Min	LSES Jordanians
JOL104	Jordanian	Male	12	Secondary	Married	Yes		Extremly Poor	4	Yes	Social development health insurence	Turkman St. Irbid	No					Social development health insurence	1	1	4	2	1	1	3	1	1	2	2	1	4	1	2	1	3	1	4	3		2	2	2	1	5	Yes	6Min	LSES Jordanians
JOL105	Jordanian	Male	12	Secondary	Married	No	400	Average	6	Yes	Safty net health insurence	Irbid	Yes	Yes	6			Safty net health insurence	4	4	1	1	2	1	4	4	1	3	4	2	1	1	3	3	2	4	4	5		3	1	5	2	1	No	6Min	LSES Jordanians
JOL106	Jordanian	Female	10	Primary	Married	No		Extremly Poor	5	No		Betaras	No						3	3	1	1	1	3	3	4	2	4	2	2	1	1	2	4	3	3	2	3		1	1	2	3	4	Yes	8Min	LSES Jordanians
JOL107	Jordanian	Female	7	Primary	Married	Yes	300	Average-Poor	6	No		Betaras	No						3	2	5	4	2	3	2	2	2	1	3	2	1	1	2	3	1	1	2	3		1	1	1	3	3	Yes	13Min	LSES Jordanians
JOL108	Jordanian	Female	7	Primary	Widow	Yes		Extremly Poor	1	Yes	Social affairs health insurance	Hnaynah	No					Social affairs health insurance	2	4	5	5	3	3	2	3	4	2	3	1	2	2	3	1	3	3	3	4		3	5	2	3	2	Yes	7Min	LSES Jordanians
JOL109	Jordanian	Female	12	Secondary	Married	No		Poor	5	No		Irbid	No						4	4	2	4	3	4	4	4	4	3	5	1	1	1	3	1	1	4	4	4		4	4	4	3	5	Yes	4Min	LSES Jordanians
JOL110	Jordanian	Female	12	Secondary	Married	No	50	Extremly Poor	4	Yes	Safty net health insurence	Al Barha-Irbid	No					Safty net health insurence	3	2	2	2	3	2	2	3	3	3	1	1	2	1	1	2	4	2	4	4		4	2	4	4	3	Yes	6Min	LSES Jordanians
JOL111	Jordanian	Female	7	Primary	Widow	Yes	100	Poor	1	Yes	Military health insurance	Baghdad St.Irbid	No					Military health insurance	3	4	5	5	1	2	3	3	3	1	3	1	1	1	1	3	3	1	4	3		2	4	4	3	3	Yes	5Min	LSES Jordanians
JOL112	Jordanian	Male	12	Secondary	Married	Yes	420	Average	2	Yes	Military health insurance	Irbid	Yes					Military health insurance	4	4	3	1	4	4	2	4	4	3	4	2	4	3	4	3	4	4	4	3		1	4	1	1	3	Yes	4Min	LSES Jordanians
JOL113	Jordanian	Male	5	Primary	Married	Yes	100	Extremly Poor	4	Yes	Social development health insurence	Fawarah	No					Social development health insurence	1	4	3	5	3	1	1	5	4	3	3	1	3	1	3	3	3	3	1	1		1	2	4	3	5	Yes	7Min	LSES Jordanians
JOL114	Jordanian	Female	7	Primary	Married	Yes	150	Extremly Poor	3	Yes	Social development health insurence	Turkman St. Irbid	No					Social development health insurence	1	4	4	5	1	3	1	1	1	2	4	1	2	1	3	2	2	2	3	2		1	4	2	4	5	Yes	5Min	LSES Jordanians
JOL115	Jordanian	Female	11	Secondary	Married	Yes	200	Average-Poor	5	Yes	National Aid Fund	Palastine St.Irbid	No					National Aid Fund	2	4	3	3	1	1	5	3	3	2	3	1	3	3	5	2	2	4	5	5	5	2	4	4	4	3	Yes	5Min	LSES Jordanians
JOL116	Jordanian	Female	14	Under Graduate studies	Seperated	No		Extremly Poor	6	No		Hnaynah	No						1	3	2	2	3	3	3	3	3	3	4	2	4	2	3	2	4	1	3	4		1	1	2	1	5	Yes	6Min	LSES Jordanians
JOL117	Jordanian	Female	12	Secondary	Married	Yes	140	Extremly Poor	5	Yes	Social development health insurence	Eastern Block-Irbid	No					Social development health insurence	1	2	4	5	1	3	5	3	3	4	1	1	5	2	3	1	4	1	3	1		1	1	5	1	5	Yes	6Min	LSES Jordanians
JOL118	Jordanian	Female	3	Primary	Married	No	135	Average	4	Yes	Social affairs health insurance	Irbid	No					Social affairs health insurance	1	2	3	1	1	1	1	1	3	3	1	1	2	3	3	1	1	3	4	1		4	1	1	1	5	Yes	5Min	LSES Jordanians
JOL119	Jordanian	Female	7	Primary	Seperated	No		Poor	7	Yes	Military health insurance		No					Military health insurance	2	4	4	4	3	1	1	4	5	1	1	2	3	2	1	1	1	3	1	4		1	4	3	2	5	Yes	6Min	LSES Jordanians
JOL120	Jordanian	Male	12	Secondary	Single	No	80	Poor	6	Yes	Social development health insurence	Irbid	No					Social development health insurence	4	4	3	2	4	4	4	4	3	4	5	3	2	5	4	4	4	2	5	5		5	3	3	4	2	Yes	6Min	LSES Jordanians
JOL121	Jordanian	Female	11	Secondary	Seperated	No	45	Average	3	Yes	Social affairs health insurance	Turkman St. Irbid	No					Social affairs health insurance	3	4	2	3	3	3	3	2	1	2	4	3	3	1	3	1	4	4	3	4		1	4	3	4	3	Yes	6Min	LSES Jordanians
JOL122	Jordanian	Female	8	Primary	Seperated	No	45	Average	1	Yes	Social affairs health insurance	Turkman St. Irbid	No					Social affairs health insurance	1	4	3	2	1	1	3	2	2	2	2	3	3	1	3	1	3	4	2	3		1	1	3	4	5	Yes	6Min	LSES Jordanians
JOL123	Jordanian	Male	7	Primary	Married	Yes	290	Poor	10	Yes	Military health insurance	Al Barha-Irbid	No					Military health insurance	2	3	4	4	2	3	2	2	1	1	3	1	2	3	3	3	3	1	4	5		5	1	4	4	5	Yes	7Min	LSES Jordanians
JOL124	Jordanian	Female	7	Primary	Married	No	200	Poor	8	Yes	Safty net health insurence	Betaras	No					Safty net health insurence	4	4	3	1	3	3	3	3	4	2	4	2	3	1	4	2	4	4	3	3		2	2	2	4	4	Yes	5Min	LSES Jordanians
JOL125	Jordanian	Female	11	Secondary	Single	No	50	Poor	4	Yes	Social development health insurence	Al Barha-Irbid	No					Social development health insurence	2	5	2	2	3	3	3	4	1	4	4	2	2	2	4	4	4	4	4	4		4	2	4	4	3	Yes	8Min	LSES Jordanians
JOL126	Jordanian	Male	12	Secondary	Single	No	400	Average	3	Yes	Ministry of education health insurance	Turkman St. Irbid	No					Ministry of education health insurance	3	5	1	1	3	3	3	4	2	3	4	3	4	4	5	4	3	3	4	5		4	4	4	4	4	Yes	8Min	LSES Jordanians
JOL127	Jordanian	Male	12	Secondary	Single	No	250	Average	6	Yes	National Aid Fund	Turkman St. Irbid	No					National Aid Fund	3	3	3	2	2	3	4	3	2	3	5	2	4	2	3	3	2	4	3	5		4	3	2	3	4	No	13Min	LSES Jordanians
JOL128	Jordanian	Female	16	Under Graduate studies	Seperated	No		Average-Poor	1	No		Irbid	No						3	4	1	2	3	3	1	4	4	2	4	1	2	1	4	4	2	4	4	4		4	4	3	3	4	No	5Min	LSES Jordanians
JOL129	Jordanian	Female	11	Secondary	Married	No	250	Average	5	Yes	Military health insurance	Doqara	No					Military health insurance	2	2	5	4	1	1	1	1	1	1	3	1	4	1	2	3	3	2	3	3		1	1	1	1	5	Yes	4Min	LSES Jordanians
JOL130	Jordanian	Female	11	Secondary	Married	Yes		Extremly Poor	6	Yes	Safty net health insurence	Hakama St.Irbid	No					Safty net health insurence	4	5	3	1	4	5	3	3	3	3	3	2	3	3	4	3	3	3	3	3		3	3	4	3	4	Yes	6Min	LSES Jordanians
JOL131	Jordanian	Female	12	Secondary	Married	No	400	Extremly Poor	8	Yes	Safty net health insurence	Irbid	No					Safty net health insurence	3	3	1	1	1	1	3	4	4	4	3	1	2	3	4	4	4	4	4	4		1	4	3	3	4	No	10Min	LSES Jordanians
JOL132	Jordanian	Male	12	Secondary	Single	No	500	Average	6	Yes	Civil service health insurance	Irbid	No					Civil service health insurance	5	5	1	1	3	5	4	4	5	4	5	5	3	2	4	5	4	4	5	5		3	4	4	5	2	No	10Min	LSES Jordanians
JOL133	Jordanian	Female	10	Primary	Seperated	No	50	Average	4	Yes	Social affairs health insurance	Irbid	No					Social affairs health insurance	4	4	1	1	4	5	5	5	3	4	5	4	5	4	4	3	5	5	5	5		3	3	4	5	3	Yes	5Min	LSES Jordanians
JOL134	Jordanian	Female	12	Secondary	Seperated	Yes	50	Extremly Poor	6	Yes	Social development health insurence	Turkman St. Irbid	No					Social development health insurence	2	3	3	4	3	5	3	2	3	3	5	1	3	3	4	3	3	3	2	5		5	3	3	3	4	No	13Min	LSES Jordanians
JOL135	Jordanian	Female	10	Primary	Married	Yes	99	Extremly Poor	8	Yes	Social affairs health insurance	Irbid	No					Social affairs health insurance	2	3	4	1	1	5	1	2	1	3	5	1	4	1	4	2	3	3	1	5		5	1	1	4	5	Yes	8Min	LSES Jordanians
JOL136	Jordanian	Female	8	Primary	Married	No		Poor	4	No		Irbid	No						2	4	4	2	1	1	1	2	1	3	4	1	4	1	2	2	4	4	2	1		1	2	2	2	3	Yes	5Min	LSES Jordanians
JOL137	Jordanian	Male	11	Secondary	Married	Yes		Extremly Poor	8	No			No						2	3	2	3	3	1	2	4	2	2	3	2	2	1	2	3	2	2	3	4		3	2	2	2	5	Yes	7Min	LSES Jordanians
JOL138	Jordanian	Female	12	Secondary	Married	No		Poor	7	No		Irbid refugee camp	No						2	4	1	1	2	1	3	3	3	3	4	2	3	1	3	4	3	3	2	3		3	2	3	2	4	Yes	5Min	LSES Jordanians
JOL139	Jordanian	Female	10	Primary	Married	No	250	Extremly Poor	4	No		Al Barha-Irbid	No						1	1	4	1	1	1	2	1	1	1	1	1	3	1	4	2	1	1	2	4		2	2	2	4	5	Yes	7Min	LSES Jordanians
JOL140	Jordanian	Female	12	Secondary	Married	No	200	Average-Poor	6	No		Al Barha-Irbid	No						1	1	2	1	1	1	3	1	1	1	1	1	3	1	4	2	1	1	3	4		2	2	2	4	5	Yes	5Min	LSES Jordanians
JOL141	Jordanian	Male	2	Primary	Married	Yes		Poor	8	Yes	Safty net health insurence	Irbid	No					Safty net health insurence	1	1	4	4	3	3	3	4	5	2	3	2	2	2	2	2	2	2	3	5		3	4	3	4	5	Yes	5Min	LSES Jordanians
JOL142	Jordanian	Male	11	Secondary	Married	Yes	350	Average	5	Yes	Military health insurance	Irbid	No					Military health insurance	4	4	4	3	5	5	4	5	3	3	5	3	4	3	3	4	3	3	5	3		1	3	1	3	1	Yes	4Min	LSES Jordanians
JOL143	Jordanian	Male	16	Under Graduate studies	Single	No	350	Average	2	No		Cinema St.Irbid	Yes	Yes	2				4	4	3	4	2	4	5	4	3	4	5	4	4	5	4	4	4	4	4	4		4	4	3	4	3	Yes	3Min	LSES Jordanians
JOL144	Jordanian	Female	12	Secondary	Married	No	40	Extremly Poor	4	Yes	Safty net health insurence	Northern Block-Irbid	No					Safty net health insurence	2	4	1	1	4	5	4	5	2	4	4	2	4	4	4	2	4	4	5	5		3	2	5	5	2	Yes	6Min	LSES Jordanians
JOL145	Jordanian	Male	8	Primary	Married	No	300	Average	8	Yes	Safty net health insurence	Palastine St.Irbid	Yes	Yes	8			Safty net health insurence	3	4	3	1	5	5	1	5	1	1	3	1	5	4	5	1	3	1	5	5		1	2	5	3	4	Yes	5Min	LSES Jordanians
JOL146	Jordanian	Female	10	Primary	Married	No	130	Average-Poor	4	No		Kufer Youba	No						4	3	2	1	3	4	3	4	3	1	3	2	2	1	2	4	2	4	4	5		2	3	2	1	2	Yes	6Min	LSES Jordanians
JOL147	Jordanian	Female	14	Under Graduate studies	Seperated	Yes	40	Extremly Poor	2	No		Fawarah	No						3	2	3	3	3	1	3	1	1	3	3	1	1	1	1	3	2	1	4	3		1	3	1	1	3	Yes	6Min	LSES Jordanians
JOL148	Jordanian	Female	12	Secondary	Married	No	50	Average-Poor	5	No		Sal Circle	No						3	4	2	1	2	1	3	2	5	3	5	1	2	5	5	3	5	5	5	4		3	1	2	4	5	Yes	5Min	LSES Jordanians
JOL149	Jordanian	Female	9	Primary	Married	No	260	Average	3	Yes	Military health insurance	Irbid	No					Military health insurance	4	3	2	3	2	3	3	2	2	1	3	2	3	2	2	4	2	3	4	4		4	2	2	2	3	Yes	5Min	LSES Jordanians
JOL150	Jordanian	Female	12	Secondary	Single	Yes	147	Average	7	Yes	Social development health insurence	Sal	No					Social development health insurence	4	4	3	2	2	1	1	3	1	2	3	1	4	3	4	1	4	4	4	1		1	5	4	4	5	Yes	4Min	LSES Jordanians
JOL151	Jordanian	Female	11	Secondary	Widow	Yes	150	Average	3	Yes	Social development health insurence	Irbid refugee camp	No					Social development health insurence	3	4	3	3	3	2	2	3	3	3	2	1	2	2	4	2	4	3	4	4		4	3	4	2	4	Yes	5Min	LSES Jordanians
JOL152	Jordanian	Female	12	Secondary	Married	Yes	250	Average-Poor	5	Yes	Municipal health insurance	Irbid	No					Municipal health insurance	2	2	1	4	1	2	4	3	4	3	3	2	5	3	3	4	4	4	4	4		3	4	1	3	1	Yes	7Min	LSES Jordanians
JOL153	Jordanian	Female	14	Under Graduate studies	Seperated	No	270	Average	8	Yes	Social security health insurance	Eastern Block-Irbid	No					Social security health insurance	3	4	1	1	1	3	4	4	4	4	4	1	3	1	3	3	4	4	4	1		3	2	4	4	3	Yes	8Min	LSES Jordanians
JOL154	Jordanian	Female	12	Secondary	Married	No	200	Average	5	No		Irbid	No						4	5	1	1	4	4	4	4	4	4	4	3	4	1	4	4	4	4	4	4		4	4	4	4	1	Yes	4Min	LSES Jordanians
JOL155	Jordanian	Female	14	Under Graduate studies	Married	No	500	Average	5	No		Irbid	No						4	3	1	1	3	3	3	3	3	3	2	3	3	1	3	3	4	4	3	3		1	3	4	4	5	No	5Min	LSES Jordanians
JOL156	Jordanian	Female	10	Primary	Married	No	175	Extremly Poor	7	Yes	Military health insurance	Kufer Youba	No					Military health insurance	2	3	4	1	2	3	2	4	4	2	4	1	5	2	2	2	5	5	5	5		5	4	4	2	4	Yes	10Min	LSES Jordanians
JOL157	Jordanian	Female	8	Primary	Married	No	200	Average-Poor	5	Yes	Safty net health insurence	Irbid refugee camp	No					Safty net health insurence	2	3	3	2	1	1	3	3	1	2	3	1	2	1	3	2	3	3	3	3		2	2	3	2	3	Yes	13Min	LSES Jordanians
JOL158	Jordanian	Female	7	Primary	Married	No	250	Average	7	No		Irbid	No						3	4	1	1	3	2	3	2	1	4	3	2	2	3	2	4	4	4	3	4		4	3	1	3	4	Yes	10Min	LSES Jordanians
JOL159	Jordanian	Female	6	Primary	Widow	Yes	300	Average-Poor	5	Yes	National Aid Fund	Irbid	No					National Aid Fund	3	3	3	4	3	4	2	3	3	3	2	2	2	1	3	3	3	3	4	3		2	4	4	4	5	Yes	9Min	LSES Jordanians
JOL160	Jordanian	Female	12	Secondary	Seperated	No		Extremly Poor	8	No		Irbid	No						3	5	1	1	1	2	2	2	3	3	4	2	1	1	3	3	4	4	4	3		2	4	4	4	5	Yes	5Min	LSES Jordanians
JOL161	Jordanian	Female	12	Secondary	Married	No	250	Extremly Poor	2	No		Al Barha-Irbid	No						2	2	3	3	3	4	4	4	2	4	4	1	4	3	4	2	4	4	3	4		3	2	1	3	3	Yes	5Min	LSES Jordanians
JOL162	Jordanian	Female	9	Primary	Married	Yes	180		9	Yes	Social development health insurence	Irbid	No					Social development health insurence	3	3	4	4	3	3	2	2	2	2	2	2	4	2	3	2	2	2	2	4		2	3	4	4	3	Yes	8Min	LSES Jordanians
JOL163	Jordanian	Female	12	Secondary	Seperated	Yes	100		3	No		Husn	No						2	4	3	4	2	3	3	4	3	3	2	1	3	1	2	2	3	2	3	3		3	3	1	1	5	No	10Min	LSES Jordanians
JOL164	Jordanian	Female	8	Primary	Seperated	No	400		5	Yes	Private insurance	Husn	Yes					Private insurance	3	4	2	2	1	1	3	3	3	2	2	1	2	1	3	3	4	4	1	1		3	4	4	3	3	Yes	6Min	LSES Jordanians
JOL165	Jordanian	Female	10	Primary	Married	Yes	100		4	No		Irbid refugee camp	No						3	3	3	2	2	1	2	2	1	3	3	1	4	2	3	2	2	3	3	3		2	2	2	4	5	No	10Min	LSES Jordanians
JOL166	Jordanian	Female	10	Primary	Married	No	150	Poor	6	No		Al Barha-Irbid	No						2	3	3	3	2	1	3	2	3	3	3	1	3	1	3	2	2	3	3	4		2	2	2	3	5	No	5Min	LSES Jordanians
JOL167	Jordanian	Female	16	Under Graduate studies	Married	No	500	Average	4	Yes	Military health insurance	Ajloun	Yes	Yes	4			Military health insurance	5	4	3	2	4	5	4	4	3	3	4	3	4	3	3	4	4	4	5	5		4	4	3	3	3	No	10Min	LSES Jordanians
JOL168	Jordanian	Female	12	Secondary	Married	Yes	45	Extremly Poor	4	Yes	Governmental health insurance	Husn	No					Governmental health insurance	2	1	4	4	3	4	3	3	2	4	3	1	3	2	3	3	4	4	3	4	1	4	2	1	3	4	No	5Min	LSES Jordanians
JOL169	Jordanian	Female	12	Secondary	Married	Yes													2	4	3	4	2	4	2	3	2	3	4	2	3	2	3	4	4	4	4	4		4	3	4	4	3	Yes	7Min	LSES Jordanians
JOL170	Jordanian	Male	12	Secondary	Married	Yes							Yes						3	2	3	2	3	3	3	3	2	3	3	2	3	3	3	4	3	3	2	3		1	3	3	3	3	Yes	4Min	LSES Jordanians
JOL171	Jordanian	Male	5	Primary	Married	Yes	140		8	Yes			Yes						2	2	2	3	1	1	1	3	3	2	3	1	3	1	2	4	4	2	4	5		1	2	1	1	5	Yes	6Min	LSES Jordanians
JOL172	Jordanian	Female	12	Secondary	Married	Yes	200		2	No									4	1	3	2	4	5	3	5	3	2	1	3	3	3	2	2	3	2	3	3		3	3	4	2	5	Yes	5Min	LSES Jordanians
JOL173	Jordanian	Female	16	Under Graduate studies	Seperated	Yes	430		3	Yes									3	3	4	2	3	3	2	3	3	2	3	2	3	2	3	3	2	4	2	4		4	4	2	4	3	No	7Min	LSES Jordanians
JOL174	Jordanian	Female	16	Under Graduate studies		Yes	250		5	Yes	بريد								1	1	5	5	1	1	2	1	1	2	1	1	5	1	2	1	2	4	4	5		2	1	3	1	5	Yes	5Min	LSES Jordanians
JOL175	Jordanian	Female	15	Under Graduate studies	Married	Yes	480		7	Yes	Safty net health insurence	Al Sarih						Safty net health insurence	3	3	3	5	3	3	2	4	3	5	5	2	3	2	4	4	5	4	5	4		3	3	3	4	4	Yes	4Min	LSES Jordanians
JOL176	Jordanian	Female	16	Under Graduate studies	Single	No	50		1	Yes	Governmental health insurance	Ajloun						Governmental health insurance	3	4	2	2	3	4	4	4	4	4	4	4	5	3	4	4	4	4	4	4		4	4	4	5	4	Yes	5Min	LSES Jordanians
JOL177	Jordanian	Female	14	Under Graduate studies	Married	Yes	450		4	Yes	Ministry of education health insurance	Ajloun						Ministry of education health insurance	4	4	3	3	3	5	4	5	4	4	5	5	4	4	4	3	4	4	5	5		4	4	4	4	3	Yes	6Min	LSES Jordanians
JOL178	Jordanian	Female	9	Primary	Single	Yes	500		3	Yes	Caritas	Husn						Caritas	1	1	4	3	1	3	2	2	2	2	3	1	1	1	3	2	4	3	1	3		1	3	2	1	5	Yes	10Min	LSES Jordanians
JOL179	Jordanian	Female	12	Secondary	Married	Yes	350		5	Yes	Caritas	Husn						Caritas	3	1	3	3	3	2	3	3	3	3	2	2	4	3	3	3	4	2	4	5		3	4	3	2	3	Yes	13Min	LSES Jordanians
JOL180	Jordanian	Male	14	Under Graduate studies		No	500		9	Yes	Ministry Of Water And Irrigation health insurance	Al Wahadneh						Ministry Of Water And Irrigation health insurance	3	5	2	1	3	4	5	4	3	4	5	2	4	1	4	4	4	4	5	5		4	2	3	4	5	Yes	7Min	LSES Jordanians
JOL181	Jordanian	Male	6	Primary	Seperated	Yes	300		5	Yes	Governmental health insurance	Husn						Governmental health insurance	3	2	4	4	1	2	3	2	2	1	3	1	2	1	2	1	1	2	2	3		2	2	2	1	2	Yes	10Min	LSES Jordanians
JOL182	Jordanian	Male	12	Secondary	Married	Yes	230		3	Yes	Governmental health insurance	Husn						Governmental health insurance	3	2	5	5	4	4	4	5	5	3	5	2	1	2	1	3	1	1	2	4		1	4	3	1	5	Yes	7Min	LSES Jordanians
JOL183	Jordanian	Female	16	Under Graduate studies	Married	No		Average	3	No		Irbid	No						4	4	2	1	3	4	4	4	3	3	4	3	2	2	4	4	5	4	5	4		4	5	4	5	2	No	5Min	LSES Jordanians
JOL184	Jordanian	Male	16	Under Graduate studies	Married	No	400	Average-Poor	3	Yes	Ministry of education health insurance	Irbid	Yes	Yes	3			Ministry of education health insurance	4	4	4	5	3	3	2	4	3	4	5	3	3	2	4	2	3	4	4	5		4	4	3	4	2	No	5Min	LSES Jordanians
JOL185	Jordanian	Female	14	Under Graduate studies	Married	No		Extremly Poor	5	No		Husn	No						1	1	4	1	2	2	3	2	1	4	3	1	3	1	3	2	3	2	2	3	3	1	1	3	3	5	No	3Min	LSES Jordanians
JOL186	Jordanian	Male	12	Secondary	Married	Yes	230	Extremly Poor	3	No		Husn	No						2	3	5	5	3	2	4	4	3	3	5	1	3	2	1	2	2	2	3	5		1	4	2	2	3	Yes	5Min	LSES Jordanians
JOL187	Jordanian	Male	12	Secondary	Married	Yes	400	Average	8	Yes	Governmental health insurance	Al Barha-Irbid	Yes	Yes	8			Governmental health insurance	4	4	4	5	3	4	2	2	3	3	4	2	4	3	3	4	3	4	5	4	4	2	4	2	4	2	No	10Min	LSES Jordanians
JOL188	Jordanian	Female	12	Secondary	Married	No	200	Average-Poor	2	No		Ketm	No						4	5	2	2	4	4	4	4	3	4	5	1	3	2	5	4	4	4	4	4	5	3	4	4	4	3	Yes	5Min	LSES Jordanians
JOL189	Jordanian	Female	12	Secondary	Married	Yes	158	Poor	5	Yes	Social development health insurence	Al Husn refugee camp	No					Social development health insurence	1	4	4	4	1	3	2	1	2	5	5	1	5	5	3	4	5	5	4	4		1	2	4	3	3	No	8Min	LSES Jordanians
JOL190	Jordanian	Male	6	Primary	Married	Yes	80	Average-Poor	6	Yes	Social security health insurance	Husn	No					Social security health insurance	3	4	3	2	3	4	4	3	3	3	2	3	3	3	3	3	3	2	3	4		3	2	3	3	4	Yes	5Min	LSES Jordanians
JOL191	Jordanian	Male	16	Under Graduate studies	Married	Yes	170	Poor	4	No		Irbid	No						3	2	3	2	3	2	2	3	3	2	3	2	3	2	3	3	3	2	3	2		3	3	2	3	3	Yes	8Min	LSES Jordanians
JOL192	Jordanian	Female	12	Secondary	Married	No	180	Poor	7	Yes	Social development health insurence		No					Social development health insurence	2	4	2	2	2	2	3	2	1	3	3	2	3	1	3	3	2	3	4	3		3	2	3	2	2	Yes	4Min	LSES Jordanians
JOL193	Jordanian	Female	12	Secondary	Married	No	200	Average-Poor	3	Yes	Safty net health insurence	Husn	No					Safty net health insurence	5	5	2	1		1	2	5	2	2	5	4	2	4	3	5	4	4	5	5	5	4	2	2	2	2	No	10Min	LSES Jordanians
JOL194	Jordanian	Female	7	Primary	Married	Yes	370	Average	10	Yes	Social development health insurence	Turkman St. Irbid	Yes	Yes	10			Social development health insurence	4	3	1	3	3	4	4	5	4	5	3	2	3	1	4	5	5	5	4	4		5	5	4	5	2	Yes	7Min	LSES Jordanians
JOL195	Jordanian	Female	9	Primary	Married	No	536	Average	7	Yes	Social development health insurence	Betaras	Yes	Yes	7			Social development health insurence	3	3	2	4	2	2	3	4	2	2	4	2	3	1	3	1	3	3	3	4		5	3	2	1	3	Yes	6Min	LSES Jordanians
JOL196	Jordanian	Male	16	Under Graduate studies	Married	No	500	Average	5	Yes	Civil service health insurance	Irbid	Yes	Yes	5			Civil service health insurance	3	4	3	3	4	5	5	5	4	4	5	3	3	3	3	4	4	4	5	5	5	5	2	4	4	2	No	10Min	LSES Jordanians
JOL197	Jordanian	Female	14	Under Graduate studies	Married	No	700	Average	4	Yes		Irbid	Yes	Yes	4				3	3	2	2	2	1	3	2	3	3	3	2	2	2	4	4	2	4	5	4	4	2	5	5	5	3	No	5Min	LSES Jordanians
JOL198	Jordanian	Female	12	Secondary	Married	No	253	Average	4	Yes	Governmental health insurance	Irbid	Yes	Yes	4			Governmental health insurance	4	4	2	1	3	3	3	3	3	3	5	3	4	2	3	3	3	3	4	4		3	3	3	3	3	No	5Min	LSES Jordanians
JOL199	Jordanian	Female	14	Under Graduate studies	Married	No	180	Average-Poor	6	Yes	Governmental health insurance	Irbid	Yes	Yes	6			Governmental health insurance	3	3	3	2	3	3	3	4	2	3	3	4	3	3	5	1	4	5	4	3		3	5	3	5	3	No	10Min	LSES Jordanians
JOL200	Jordanian	Male	12	Secondary	Single	No	250	Average-Rich		Yes	Governmental health insurance		Yes	Yes				Governmental health insurance	4	1	5	5	3	2	3	4	4	2	3	1	4	3	1	1	2	3	2	2	1	1	1	1	1	1	No	4Min	LSES Jordanians
JOL201	Jordanian	Female	16	Under Graduate studies	Married	No	1200	Average-Rich	6	Yes	أولي	Irbid	Yes	Yes	6			أولي	5	4	2	2	3	3	4	4	3	3	3	4	4	3	5	4	4	4	4	3	3	3	3	4	5	2	No	8Min	LSES Jordanians
JOL202	Jordanian	Female	14	Under Graduate studies	Married	No	507	Average	10	Yes	National Aid Fund	Hwarah	Yes	Yes	10			National Aid Fund	3	3	3	3	2	2	3	2	2	3	3	1	3	3	4	5	4	5	4	3	1	3	3	3	4	2	No	5Min	LSES Jordanians
JOL203	Jordanian	Female	14	Under Graduate studies	Married	Yes	660	Average	2	Yes	National Aid Fund	Irbid	Yes	Yes	2			National Aid Fund	4	5	3	2	3	4	3	3	4	3	4	3	3	3	4	4	4	4	5	4	4	5	4	4	5	2	No	10Min	LSES Jordanians
JOL204	Jordanian	Female	12	Secondary	Married	No	700	Average	7	Yes	National Aid Fund	Irbid	Yes	Yes	7			National Aid Fund	5	5	2	1	3	4	4	4	3	4	5	4	3	2	4	4	4	5	5	5		4	4	4	4	2	No	5Min	LSES Jordanians
JOL205	Jordanian	Female	16	Under Graduate studies	Married	No	950	Average	4	Yes	Governmental health insurance	Irbid	Yes	Yes	4			Governmental health insurance	4	5	2	2	2	4	3	3	4	4	4	4	4	3	5	4	4	4	4	4	4	4	4	4	5	4	No	3Min	LSES Jordanians
JOL206	Jordanian	Male	14	Under Graduate studies	Married	No	345	Poor	4	Yes	Civil service health insurance	Irbid	Yes	Yes	4			Civil service health insurance	2	4	4	5	2	3	3	3	2	3	5	2	3	2	2	3	4	4	4	4	4	3	4	1	2	3	No	10Min	LSES Jordanians
JOL207	Jordanian	Male	14	Under Graduate studies	Married	Yes	320	Average	5	Yes	Governmental health insurance	Al Sharjrah	Yes	Yes	5			Governmental health insurance	3	4	1	1	3	4	2	4	2	4	4	3	2	2	3	2	2	3	2	3	3	2	2	2	2	3	No	5Min	LSES Jordanians
JOL208	Jordanian	Female	14	Under Graduate studies	Single	No	385	Average	3	Yes	Governmental health insurance	Kufr Youba	No					Governmental health insurance	4	4	1	2	3	3	3	3	3	4	4	4	4	3	4	4	4	4	4	4		4	4	4	4	2	Yes	5Min	LSES Jordanians
JOA1	Jordanian	Female	14	Under Graduate studies	Married	No	700	Average	6	No		Betaras	No						5	4	2	2	3	3	2	3	3	3	3	3	3	2	2	4	2	2	3	4		4	4	1	3	3	Yes	8Min	ASES Jordanians
JOA2	Jordanian	Female	14	Under Graduate studies	Married	No	300	Average	5	No		Hnayna-Irbid	No						4	4	3	2	3	3	3	3	2	3	4	3	4	2	4	3	4	4	3	4		3	2	1	3	2	Yes	10Min	ASES Jordanians
JOA3	Jordanian	Female	14	Under Graduate studies	Married	No	300	Average	2	No		Hnayna-Irbid	No						4	4	2	1	3	3	2	3	1	3	3	3	3	2	4	4	3	3	4	4		4	1	2	3	3	Yes	5Min	ASES Jordanians
JOA4	Jordanian	Female	12	Secondary	Seperated	No		Average	3	No		Al Sarih	No						3	3	2	2	3	3	3	2	3	3	4	3	3	2	3	3	4	3	3	3		4	4	4	3	3	Yes	8Min	ASES Jordanians
JOA5	Jordanian	Female	12	Secondary	Single	No	500	Average	3	Yes	Governmental health insurance	Al Sarih	No					Governmental health insurance	5	4	1	1	4	4	3	4	3	4	4	4	2	3	4	4	4	4	4	5		4	3	3	4	2	No	10Min	ASES Jordanians
JOA6	Jordanian	Female	14	Under Graduate studies	Married	No	500	Average	1	Yes	Governmental health insurance	Der Alaa-Irbid	Yes	Yes	1			Governmental health insurance	4	3	3	2	3	3	3	3	3	3	3	3	3	3	3	3	4	3	3	3		2	3	3	4	2	Yes	8Min	ASES Jordanians
JOA7	Jordanian	Female	7	Primary	Married	Yes	400	Average	8	Yes	Military health insurance	Der Alaa-Irbid	No					Military health insurance	3	2	3	4	3	3	3	2	3	2	3	3	4	3	2	2	4	4	3	4		4	4	4	2	3	Yes	13Min	ASES Jordanians
JOA8	Jordanian	Female	4	Primary	Widow	Yes	95	Average	3	Yes	Military health insurance	Der Alaa-Irbid	No					Military health insurance	3	3	3	3	3	3	3	3	4	3	3	2	3	2	3	4	2	2	3	4		3	3	3	2	2	Yes	13Min	ASES Jordanians
JOA9	Jordanian	Female	0	Illiterate	Single	No	20	Average	5	Yes	Social security health insurance	Der Alaa-Irbid	No					Social security health insurance	4	5	3	2	4	3	4	4	4	3	4	3	4	3	5	4	3	4	4	5		4	5	4	4	3	Yes	13Min	ASES Jordanians
JOA10	Jordanian	Female	12	Secondary	Married	Yes	280	Average	2	Yes	Ministry of health health insurance	Al Salt	Yes	Yes	2			Ministry of health health insurance	3	4	3	2	2	2	3	3	3	3	3	3	2	1	4	3	3	3	3	4		3	4	4	4	3	No	7Min	ASES Jordanians
JOA11	Jordanian	Female	12	Secondary	Married	No	300	Average	7	Yes	Military health insurance	Der Alaa-Irbid	No					Military health insurance	5	5	3	1	4	4	3	4	3	3	3	3	3	2	4	4	4	4	5	5		3	4	4	5	3	Yes	8Min	ASES Jordanians
JOA12	Jordanian	Female	12	Secondary	Seperated	No	200	Average	1	Yes	Social affairs health insurance	Der Alaa-Irbid	No					Social affairs health insurance	3	3	1	1	3	3	4	4	4	3	3	4	4	4	4	4	4	4	4	4		3	3	3	4	1	Yes	10Min	ASES Jordanians
JOA13	Jordanian	Female	11	Secondary	Married	No	300	Average	6	Yes	Safty net health insurence	Mansora-Irbid	No					Safty net health insurence	4	4	1	1	4	3	4	4	3	3	3	3	2	3	4	4	4	4	4	4		3	4	4	4	1	No	11Min	ASES Jordanians
JOA14	Jordanian	Female	12	Secondary	Seperated	No	120	Average	6	Yes	Military health insurance	Irbid	No					Military health insurance	4	4	4	1	3	3	4	4	4	3	5	4	3	4	4	4	4	4	4	4		3	4	4	4	3	Yes	3Min	ASES Jordanians
JOA15	Jordanian	Female	11	Secondary	Married	Yes	300	Average	4	No		Hnayna-Irbid	No						3	3	1	1	3	4	4	4	4	4	4	4	2	3	4	4	4	4	4	4		4	4	3	4	1	Yes	4Min	ASES Jordanians
JOA16	Jordanian	Female	12	Secondary	Married	No	450	Average	8	Yes	Ministry of health health insurance	Eastern Block-Irbid	No					Ministry of health health insurance	4	4	3	3	3	4	5	5	3	3	4	4	3	2	5	4	2	2	4	5		4	4	3	2	3	Yes	5Min	ASES Jordanians
JOA17	Jordanian	Female	12	Secondary	Married	No	200	Average	5	No		Husn	No						3	4	2	2	2	2	3	3	3	3	3	3	3	2	3	4	4	3	3	3	3	3	3	4	3	3	No	10Min	ASES Jordanians
JOA18	Jordanian	Female	16	Under Graduate studies	Married	No	370	Average	4	Yes	Military health insurance	Kufer Jayz	No					Military health insurance	4	2	4	4	3	4	3	4	3	3	3	2	4	3	3	2	3	3	2	4		2	3	4	3	5	No	3Min	ASES Jordanians
JOA19	Jordanian	Female	12	Secondary	Married	No	200	Average	5	Yes	Social development health insurence	Betaras	No					Social development health insurence	4	4	1	1	3	4	4	3	2	3	3	3	2	4	4	5	5	5	4	5		4	4	4	4	3	No	10Min	ASES Jordanians
JOA20	Jordanian	Female	16	Under Graduate studies	Single	No	450	Average	8	Yes	Governmental health insurance	Eastern Block-Irbid	No					Governmental health insurance	5	4	1	1	5	4	4	5	2	4	5	4	4	3	4	4	5	5	5	5		5	4	5	3	3	No	5Min	ASES Jordanians
JOA21	Jordanian	Female	12	Secondary	Married	No	500	Average	7	Yes	Electricity company health insurance	Betaras	No					Electricity company health insurance	4	4	1	1	3	4	3	4	4	3	4	3	2	1	4	2	3	3	4	5		3	4	4	4	2	Yes	7Min	ASES Jordanians
JOA22	Jordanian	Female	14	Under Graduate studies	Married	No	290	Average	6	Yes	Military health insurance	Betaras	No					Military health insurance	3	4	4	3	3	3	2	3	3	2	4	3	4	1	4	3	3	3	2	4		2	4	4	4	3	Yes	5Min	ASES Jordanians
JOA23	Jordanian	Female	16	Under Graduate studies	Single	Yes	319	Average	6	Yes	Military health insurance	Irbid	No					Military health insurance	4	5	3	4	5	4	4	5	5	4	4	3	4	4	5	4	4	3	4	4		3	4	3	4	4	No	3Min	ASES Jordanians
JOA24	Jordanian	Female	11	Secondary	Single	No	300	Average	5	No	Governmental health insurance	Balela	No					Governmental health insurance	4	5	1	1	5	2	4	5	4	3	3	3	2	3	4	3	3	3	5	5		3	5	5	3	3	Yes	8Min	ASES Jordanians
JOA25	Jordanian	Female	14	Under Graduate studies	Married	No	480	Average	5	Yes	Governmental health insurance	Balela	No					Governmental health insurance	4	4	2	1	2	3	2	4	3	2	3	3	2	2	3	3	4	4	5	4	4	3	4	4	4	2	Yes	7Min	ASES Jordanians
JOA26	Jordanian	Female	12	Secondary	Married	Yes	350	Average-Poor		No		Husn	No						5	2	3	2	4	4	5	5	3	3	4	3	4	5	5	3	4	3	4	4		3	4	4	4	2	Yes	5Min	ASES Jordanians
JOA27	Jordanian	Female	18	Graduate Studies	Married	No	700	Average	2	Yes	Ministry of health health insurance	Irbid	Yes	Yes	2			Ministry of health health insurance	5	4	1	2	4	4	4	3	1	3	4	4	4	3	5	4	4	3	4	4		2	4	4	4	2	No	10Min	ASES Jordanians
JOA28	Jordanian	Female	0	Illiterate	Married	No	300	Average	5	Yes	Safty net health insurence	Husn	No					Safty net health insurence	4	5	3	2	2	3	3	4	3	3	4	3	3	3	4	4	4	4	4	4		4	4	4	4	1	No	13Min	ASES Jordanians
JOA29	Jordanian	Female	10	Primary	Single	Yes	300	Average	14	Yes	Military health insurance	Husn	No					Military health insurance	5	4	3	4	3	4	4	5	5	4	2	3	5	1	5	5	4	4	1		5	4	5	5	5	4	No	5Min	ASES Jordanians
JOA30	Jordanian	Female	8	Primary	Married	No	200	Average	7	No		Husn	No						3	4	1	1	3	3	4	4	4	4	4	3	3	1	4	4	4	4	4	4		4	4	4	4	3	Yes	4Min	ASES Jordanians
JOA31	Jordanian	Female	12	Secondary	Married	No	350	Average	6	Yes	Safty net health insurence	Husn	No					Safty net health insurence	4	2	3	4	3	4	2	3	3	3	4	2	3	2	5	4	3	3	4	4		4	4	4	4	3	Yes	6Min	ASES Jordanians
JOA32	Jordanian	Female	12	Secondary	Married	No	150	Average	5	Yes	Safty net health insurence	Husn	No					Safty net health insurence	4	4	1	2	4	4	2	3	4	3	4	2	3	3	4	3	3	3	5	4		4	4	3	4	3	Yes	8Min	ASES Jordanians
JOA33	Jordanian	Female	16	Under Graduate studies	Married	No	500	Average-Rich	5	Yes	Ministry of education health insurance		Yes	Yes	5			Ministry of education health insurance	4	3	2	2	3	3	3	3	3	2	3	3	4	2	3	2	3	4	4	4	4	4	4	4	4	3	No	5Min	ASES Jordanians
JOA34	Jordanian	Female	16	Under Graduate studies	Married	No	400	Average	6	Yes	Ministry of health health insurance	Husn	No					Ministry of health health insurance	4	4	4	3	3	3	4	4	3	4	4	2	4	2	4	4	2	5	2	4	5	5	5	2	4	2	No	10Min	ASES Jordanians
JOA35	Jordanian	Female	16	Under Graduate studies	Married	No	200	Average	3	No		Husn	No						5	4	1	1	4	5	3	3	4	4	5	4	5	4	5	4	4	4	5	5		4	4	4	4	3	No	5Min	ASES Jordanians
JOA36	Jordanian	Female	14	Under Graduate studies	Married	No	300	Average	5	No		Husn	No						4	4	2	1	3	3	3	4	3	3	4	3	4	2	5	4	3	4	4	4		4	4	4	3	3	Yes	8Min	ASES Jordanians
JOA37	Jordanian	Female	12	Secondary	Married	No	370	Average	4	Yes	Military health insurance	Husn	No					Military health insurance	5	4	1	1	3	4	3	4	3	4	4	3	4	3	5	3	5	5	4	4		5	3	4	4	2	Yes	3Min	ASES Jordanians
JOA38	Jordanian	Female	9	Primary	Married	No	300	Average	4	No		Hakama	No						4	4	2	1	3	3	4	3	4	3	4	3	4	1	3	3	4	4	2	4		4	4	4	4	5	Yes	4Min	ASES Jordanians
JOA39	Jordanian	Female	10	Primary	Married	No	350	Average	3	Yes	Military health insurance	Nuaimeh	No					Military health insurance	4	4	1	1	4	4	4	4	4	4	4	3	4	4	4	4	4	4	4	4		4	4	4	4	2	Yes	13Min	ASES Jordanians
JOA40	Jordanian	Female	16	Under Graduate studies	Married	No	410	Average	3	Yes	Military health insurance	Husn	No					Military health insurance	5	5	2	1	3	3	3	4	4	3	4	4	4	4	5	3	4	4	5	5		5	5	5	2	1	No	3Min	ASES Jordanians
JOA41	Jordanian	Female	12	Secondary	Married	No	400	Poor	6	Yes	Military health insurance	Husn	No					Military health insurance	3	4	2	1	3	3	3	3	3	4	3	3	3	2	3	4	4	4	4	4		3	3	2	2	3	No	5Min	ASES Jordanians
JOA42	Jordanian	Female	11	Secondary	Married	No	50	Average	4	Yes	Anti corruption commission health insurance	Husn	No					Anti corruption commission health insurance	4	4	2	1	3	4	3	4	3	3	4	3	4	1	4	3	4	4	4	4		4	4	4	4	2	Yes	11Min	ASES Jordanians
JOA43	Jordanian	Female	14	Under Graduate studies	Single	No	350	Average	3	Yes	Ministry of health health insurance	Husn	Yes	Yes	3			Ministry of health health insurance	4	2	3	2	4	4	2	5	5	3	5	3	4	4	5	4	4	5	5	4		4	4	4	4	3	No	6Min	ASES Jordanians
JOA44	Jordanian	Female	19	Graduate Studies	Married	No	500	Average	4	Yes	Ministry of health health insurance	Eastern Block-Irbid	Yes	Yes	4			Ministry of health health insurance	4	4	1	1	4	3	4	4	3	4	4	3	3	3	5	4	4	4	5	5	4	3	3	3	3	2	No	10Min	ASES Jordanians
JOA45	Jordanian	Male	16	Under Graduate studies	Married	No	650	Average	5	Yes	Ministry of education health insurance	Husn	Yes	Yes	5			Ministry of education health insurance	4	4	2	2	3	4	4	4	3	4	4	3	4	2	4	4	4	4	4	4		4	4	4	4	2	No	3Min	ASES Jordanians
JOA46	Jordanian	Female	14	Under Graduate studies	Married	No	1000	Average	3	Yes	Ministry of health health insurance	Irbid	Yes	Yes	3			Ministry of health health insurance	4	5	2	1	3	5	3	2	1	4	5	4	4	4	3	4	4	4	5	4		4	4	4	2	2	Yes	7Min	ASES Jordanians
JOA47	Jordanian	Female	14	Under Graduate studies	Married	No	500	Average	4	Yes	Ministry of health health insurance	Al Sarih	Yes	Yes	4			Ministry of health health insurance	4	4	3	2	3	3	3	4	2	3	4	3	3	2	3	4	4	4	4	4		4	2	4	4	3	Yes	3Min	ASES Jordanians
JOA48	Jordanian	Female	16	Under Graduate studies	Married	Yes	1200	Average-Rich	4	No		Husn	Yes	Yes	4				5	4	2	2	4	4	3	3	3	3	3	4	2	1	4	5	4	4	5	4		4	5	5	5	2	No	4Min	ASES Jordanians
JOA49	Jordanian	Female	12	Secondary	Married	No	800	Average	7	Yes	Military health insurance	Husn	No					Military health insurance	3	2	3	2	4	3	3	4	4	3	4	3	3	3	4	2	4	4	4	4		4	4	4	4	2	No	4Min	ASES Jordanians
JOA50	Jordanian	Female	16	Under Graduate studies	Married	No	1000	Average	4	Yes	Military health insurance	Husn	Yes	Yes	4			Military health insurance	4	5	2	2	4	5	4	4	4	3	4	4	4	5	5	4	4	4	4	5		4	4	4	5	2	No	3Min	ASES Jordanians
JOA51	Jordanian	Female	14	Under Graduate studies	Married	Yes	900	Average-Rich	6	No		Husn	No						4	4	2	3	4	3	2	2	3	3	4	4	2	2	5	4	5	4	5	4		4	5	5	5	3	No	5Min	ASES Jordanians
JOA52	Jordanian	Female	16	Under Graduate studies	Married	No		Average	5	Yes	Ministry of education health insurance	Husn	Yes	Yes	5			Ministry of education health insurance	5	2	4	4	5	5	3	4	3	3	2	3	3	3	5	4	4	5	5	4		2	5	4	5	3	No	5Min	ASES Jordanians
JOA53	Jordanian	Female	18	Graduate Studies	Married	No	500	Average	6	No		Husn	No						3	4	3	4	3	4	3	3	3	3	3	3	4	2	3	4	3	4	4	4		4	4	4	4	2	No	3Min	ASES Jordanians
JOA54	Jordanian	Female	14	Under Graduate studies	Married	No	296	Average	4	Yes	Military health insurance	Husn	No					Military health insurance	4	4	3	3	3	3	3	3	3	3	3	3	4	3	4	3	4	4	4	4	4	4	4	4	4	3	Yes	5Min	ASES Jordanians
JOA55	Jordanian	Female	11	Secondary	Married	Yes	500	Average	7	No		Husn	No						4	3	2	2	2	4	3	4	3	3	4	3	4	2	4	3	3	4	4	3		4	2	4	2	3	No	7Min	ASES Jordanians
JOA56	Jordanian	Female	14	Under Graduate studies	Married	No	700	Average	4	Yes	Yarmouk university health insurance	Husn	No					Yarmouk university health insurance	4	3	3	3	3	4	3	4	4	3	4	4	4	2	4	4	4	4	4	4	4	4	4	4	4	2	No	10Min	ASES Jordanians
JOA57	Jordanian	Female	14	Under Graduate studies	Married	Yes	1500	Average	5	Yes	Military health insurance	Husn	Yes	Yes	5			Military health insurance	3	4	2	2	2	3	3	3	4	3	3	3	2	3	5	2	3	4	3	3		4	4	4	4	3	Yes	5Min	ASES Jordanians
JOA58	Jordanian	Female	14	Under Graduate studies	Married	No	400	Average	5	Yes	Ministry of education health insurance	Al Husn refugee camp	No					Ministry of education health insurance	4	4	2	1	4	4	4	4	2	3	4	3	3	3	4	4	4	4	5	5		4	3	4	3	3	Yes	3Min	ASES Jordanians
JOA59	Jordanian	Female	12	Secondary	Seperated	No	400	Average	6	Yes	Military health insurance	Husn	No					Military health insurance	4	4	2	1	4	4	4	5	3	4	5	4	4	3	5	4	4	4	4	4	4	4	4	4	3	3	Yes	8Min	ASES Jordanians
JOA60	Jordanian	Female	14	Under Graduate studies	Married	No	600	Average	6	Yes	Military health insurance	Irbid	No					Military health insurance	5	4	1	1	4	4	4	4	3	4	4	3	4	3	5	4	4	4	4	4		5	4	4	4	1	Yes	10Min	ASES Jordanians
JOA61	Jordanian	Female	14	Under Graduate studies	Married	No	200	Average	4	Yes	Safty net health insurence	Husn	No					Safty net health insurence	4	4	1	1	3	4	5	5	4	3	4	3	4	1	5	4	4	4	4	5		4	5	4	5	4	Yes	4Min	ASES Jordanians
JOA62	Jordanian	Female	7	Primary	Married	No	400	Average-Poor	3	Yes	Municipal health insurance	Husn	Yes	Yes	3			Municipal health insurance	3	4	1	1	3	3	2	4	3	2	3	2	3	2	4	4	4	4	4	4		4	2	4	4	3	Yes	5Min	ASES Jordanians
JOA63	Jordanian	Female	0	Illiterate	Married	No	450	Average	3	Yes		Husn	No						4	5	1	1	3	3	3	3	4	3	3	3	3	3	5	5	4	5	4	4		4	4	4	4	3	No	13Min	ASES Jordanians
JOA64	Jordanian	Male	16	Under Graduate studies	Married	No	500	Average	3	Yes	Governmental health insurance	Husn	Yes	Yes	3			Governmental health insurance	4	5	1	1	3	3	3	3	3	3	3	3	3	3	5	4	4	4	4	4		4	4	4	4	3	No	10Min	ASES Jordanians
JOA65	Jordanian	Male	11	Secondary	Married	No	400	Average	6	Yes	Military health insurance	Husn	No					Military health insurance	4	4	1	1	4	4	4	4	3	4	4	4	4	3	4	4	4	4	4	4		4	4	4	2	2	Yes	5Min	ASES Jordanians
JOA66	Jordanian	Male	0	Illiterate	Married	No	1500	Average	5	Yes	Military health insurance	Husn	Yes	Yes	5			Military health insurance	3	4	1	1	5	4	4	5	4	5	4	5	5	5	5	5	5	5	5	5		4	5	5	5	2	No	4Min	ASES Jordanians
JOA67	Jordanian	Female	18	Graduate Studies	Married	No	1200	Average-Rich	8	Yes	Ministry of health health insurance	Nuaimeh	Yes	Yes	8			Ministry of health health insurance	5	4	3	2	5	4	5	5	4	4	5	5	4	3	5	5	4	4	5	5		5	3	4	5	2	No	3Min	ASES Jordanians
JOA68	Jordanian	Male	12	Secondary	Married	Yes	700	Average	4	Yes	Military health insurance	Husn	Yes	Yes	4			Military health insurance	4	3	2	2	3	4	3	4	4	3	3	3	4	3	4	4	4	4	4	4		4	4	4	4	2	No	5Min	ASES Jordanians
JOA69	Jordanian	Female	12	Secondary	Married	No	500	Average	5	Yes	Safty net health insurence	Husn	No					Safty net health insurence	3	4	4	1	3	4	5	3	2	2	3	3	4	3	3	2	2	2	5	4		4	1	4	5	3	No	7Min	ASES Jordanians
JOA70	Jordanian	Female	16	Under Graduate studies	Married	Yes	600	Average	6	Yes	Retirement health insurance	Husn	No					Retirement health insurance	4	4	2	1	3	3	3	4	4	4	4	3	4	3	4	4	4	4	4	4		4	2	4	4	2	No	5Min	ASES Jordanians
JOA71	Jordanian	Female	12	Secondary	Married	Yes	290	Average-Poor	7	Yes	Military health insurance	Husn	No					Military health insurance	3	4	3	2	3	2	3	4	3	3	5	2	3	1	3	3	4	3	4	5	4	3	4	4	3	5	No	5Min	ASES Jordanians
JOA72	Jordanian	Female	12	Secondary	Married	No	300	Average	6	Yes	Safty net health insurence	Husn	No					Safty net health insurence	2	4	3	3	3	3	3	3	3	3	3	2	3	2	4	3	4	4	4	3		4	3	4	4	3	No	10Min	ASES Jordanians
JOA73	Jordanian	Female	14	Under Graduate studies	Married	No	300	Average-Poor	3	No		Husn	No						4	4	1	1	3	3	3	4	4	4	5	3	3	3	4	3	4	4	5	5	5	4	4	4	3	3	No	5Min	ASES Jordanians
JOA74	Jordanian	Female	16	Under Graduate studies	Married	No	300	Average	5	Yes	Safty net health insurence	Ketm Road	No					Safty net health insurence	4	4	1	1	2	3	3	3	4	3	3	2	4	1	3	1	4	1	4	4		2	4	4	3	4	No	3Min	ASES Jordanians
JOA75	Jordanian	Male	14	Under Graduate studies	Married	No	420	Average-Poor	4	Yes	Military health insurance	Husn	Yes	Yes	4			Military health insurance	4	4	1	1	3	3	3	3	2	4	4	2	3	2	4	4	4	4	5	4	4	2	4	3	4	3	No	13Min	ASES Jordanians
JOA76	Jordanian	Female	14	Under Graduate studies	Married	No	0	Average	4	Yes	Military health insurance	Husn	No					Military health insurance	4	4	3	2	4	5	4	3	3	4	4	2	2	3	4	5	4	4	5	4	4	3	4	2	4	3	No	10Min	ASES Jordanians
JOA77	Jordanian	Female	0	Illiterate	Married	No	450	Average		Yes	Military health insurance	Husn	No					Military health insurance	5	5	3	1	5	5	3	5	4	5	5	4	3	5	5	3	4	5	5	5		5	4	5	5	3	No	9Min	ASES Jordanians
JOA78	Jordanian	Female	12	Secondary	Single	No	300	Average	7	Yes	Ministry of justice health insurance	Husn	No					Ministry of justice health insurance	3	5	1	1	3	3	4	5	5	5	5	3	4	2	1	5	5	5	5	5		1	1	5	5	2	No	7Min	ASES Jordanians
JOA79	Jordanian	Female	0	Illiterate	Married	No		Average	6	Yes	Military health insurance	Husn	No					Military health insurance	3	4	1	1	3	4	3	3	3	4	4	3	3	1	4	3	4	4	4	4		2	3	4	3	2	Yes	5Min	ASES Jordanians
JOA80	Jordanian	Female	12	Secondary	Married	No	250	Average	7	Yes	Governmental health insurance	Al Husn refugee camp	No					Governmental health insurance	3	2	4	5	2	1	2	2	2	2	3	3	3	2	3	2	3	2	2	2	3	3	1	3	3	5	No	3Min	ASES Jordanians
JOA81	Jordanian	Female	14	Under Graduate studies	Married	No	700	Average-Poor	5	Yes	Governmental health insurance	Husn	No					Governmental health insurance	3	5	3	2	3	5	4	5	2	3	5	3	4	3	4	3	4	4	4	5	5	5	5	4	2	3	No	3Min	ASES Jordanians
JOA82	Jordanian	Female	16	Under Graduate studies	Married	No	450	Average	4	Yes	Military health insurance	Husn	Yes	Yes	4			Military health insurance	5	5	2	2	4	5	4	4	4	4	5	4	4	4	5	1	5	5	5	5	5	4	4	5	5	3	No	10Min	ASES Jordanians
JOA83	Jordanian	Female	10	Primary	Married	No	80	Average	5	Yes	Military health insurance	Husn	No					Military health insurance	4	4	2	1	3	3	4	4	4	4	4	3	3	4	3	4	4	3	5	4	4	3	4	5	4	2	No	7Min	ASES Jordanians
JOA84	Jordanian	Female	12	Secondary	Married	No	390	Average-Poor	4	No		Husn	No						3	4	1	1	3	2	4	4	3	3	5	2	3	1	3	2	4	3	5	5	4	3	4	4	1	5	No	5Min	ASES Jordanians
JOA85	Jordanian	Female	16	Under Graduate studies	Married	No	700	Average-Rich	3	Yes	Ministry of education health insurance	Husn	No					Ministry of education health insurance	4	4	2	2	3	4	3	4	4	3	4	4	4	3	5	4	4	4	4	3		3	4	4	4	2	No	7Min	ASES Jordanians
JOA86	Jordanian	Female	7	Primary	Married	Yes	450	Average	3	Yes	Military health insurance	Husn	No					Military health insurance	4	3	3	2	3	4	2	4	4	3	3	3	4	2	4	4	3	3	4	4		4	4	4	4	2	Yes	5Min	ASES Jordanians
JOA87	Jordanian	Female	14	Under Graduate studies	Married	Yes	550	Average	2	Yes	Ministry of education health insurance	Husn	No					Ministry of education health insurance	3	3	3	3	3	4	2	4	4	3	2	3	4	2	4	4	3	4	4	4		4	4	4	4	2	No	13Min	ASES Jordanians
JOA88	Jordanian	Male	9	Primary	Widow	No	400	Average	3	Yes	Social security health insurance	Husn	Yes	Yes	3			Social security health insurance	4	4	3	2	3	3	2	4	4	3	4	3	4	2	5	4	4	4	4	4		4	4	4	4	3	No	10Min	ASES Jordanians
JOA89	Jordanian	Male	14	Under Graduate studies	Married	Yes	600	Average	2	Yes	Military health insurance	Husn	No					Military health insurance	4	3	3	2	3	4	3	4	4	3	3	3	4	2	4	4	4	4	4	4		4	4	4	4	2	No	8Min	ASES Jordanians
JOA90	Jordanian	Male	18	Graduate Studies	Married	No	700	Average-Rich	3	Yes	Ministry of health health insurance	Husn	Yes	Yes	3			Ministry of health health insurance	4	5	1	1	3	4	3	4	4	4	4	3	4	3	5	4	4	4	4	4		4	5	5	4	1	No	3Min	ASES Jordanians
JOA91	Jordanian	Female	14	Under Graduate studies	Married	No	500	Average	4	Yes	Military health insurance	Al Husn refugee camp	Yes	Yes	4			Military health insurance	4	5	1	1	3	4	3	4	4	4	4	3	4	4	5	4	4	4	4	5		4	3	4	4	2	Yes	13Min	ASES Jordanians
JOA92	Jordanian	Female	0	Illiterate	Married	No	600	Average-Rich	3	Yes	Ministry of health health insurance	Betaras	Yes	Yes	3			Ministry of health health insurance	3	4	3	3	3	3	3	4	4	3	3	3	3	2	4	4	4	3	4	4	3	3	3	4	4	4	Yes	5Min	ASES Jordanians
JOA93	Jordanian	Female	16	Under Graduate studies	Married	No	450	Average	2	No		Husn	No						4	5	3	1	5	5	4	5	3	5	5	5	4	4	5	5	5	5	5	5	4	3	4	4	4	2	No	3Min	ASES Jordanians
JOA94	Jordanian	Female	12	Secondary	Married	No	300	Average-Poor	3	No		Husn	No						3	5	1	1	2	2	4	3	5	4	5	3	4	1	1	4	4	5	5	5	4	3	5	4	3	3	No	10Min	ASES Jordanians
JOA95	Jordanian	Female	16	Under Graduate studies	Married	Yes	400	Average	4	Yes	Military health insurance	Husn	No					Military health insurance	3	5	1	2	2	2	3	4	4	4	4	3	4	2	4	4	4	5	5	4		3	2	4	3	3	No	7Min	ASES Jordanians
JOA96	Jordanian	Female	7	Primary	Married	No	250	Poor	8	Yes	Military health insurance	Husn	No					Military health insurance	2	4	3	3	3	4	4	4	4	3	4	2	3	1	4	4	4	4	4	4		4	4	4	4	3	Yes	9Min	ASES Jordanians
JOA97	Jordanian	Female	12	Secondary	Married	No	300	Average	3	Yes	Military health insurance	Husn	No					Military health insurance	4	4	1	1	3	4	3	4	4	3	4	3	4	2	4	4	4	4	4	5		3	4	4	3	2	Yes	10Min	ASES Jordanians
JOA98	Jordanian	Female	16	Under Graduate studies	Married	No		Average	2	Yes	Ministry of education health insurance	Husn	No					Ministry of education health insurance	5	5	1	1	3	3	4	5	3	5	4	3	3	2	4	4	3	4	5	4	3	3	4	4	5	3	No	3Min	ASES Jordanians
JOA99	Jordanian	Female	16	Under Graduate studies	Single	No	300	Average	4	Yes	Military health insurance	Husn	Yes	Yes	4			Military health insurance	4	4	2	2	3	3	2	3	2	4	4	4	3	1	3	3	3	4	4	5		4	3	3	2	2	No	7Min	ASES Jordanians
JOA100	Jordanian	Male	16	Under Graduate studies	Married	No	530	Average	3	Yes	Ministry of education health insurance	Husn	Yes	Yes	3			Ministry of education health insurance	4	4	3	2	4	4	5	4	3	5	5	2	4	2	3	4	4	5	5	5	5	5	3	2	3	2	No	8Min	ASES Jordanians
JOA101	Jordanian	Female	14	Under Graduate studies	Married	Yes	560	Average	5	Yes	Ministry of education health insurance	Husn	Yes	Yes	5			Ministry of education health insurance	4	3	2	2	3	4	3	4	4	3	3	3	4	3	5	4	4	4	4	3		4	4	4	4	2	No	3Min	ASES Jordanians
JOA102	Jordanian	Female	12	Secondary	Married	No	300	Average-Poor	4	Yes	Safty net health insurence	Al Husn refugee camp	No					Safty net health insurence	2	5	2	1	2	2	2	3	1	3	4	1	3	2	3	4	4	4	4	2		2	1	3	4	4	No	10Min	ASES Jordanians
JOA103	Jordanian	Female	14	Under Graduate studies	Married	No	380	Average	2	Yes	Civil defense health insurance	Husn	No					Civil defense health insurance	4	5	3	3	5	5	3	5	2	5	5	3	3	2	3	3	4	3	4	3		3	2	3	2	3	No	13Min	ASES Jordanians
JOA104	Jordanian	Male	16	Under Graduate studies	Married	No	600	Average	2	Yes	Ministry of education health insurance	Husn	Yes	Yes	2			Ministry of education health insurance	4	4	1	1	4	4	3	4	4	4	4	3	4	3	4	4	4	4	4	4		4	4	4	4	2	No	5Min	ASES Jordanians
JOA105	Jordanian	Female	12	Secondary	Married	No	280	Average	5	Yes	Military health insurance	Husn	No					Military health insurance	5	4	1	1	4	4	3	4	4	3	3	2	3	3	4	4	4	4	4	4	4	4	4	4	4	4	No	3Min	ASES Jordanians
JOA106	Jordanian	Male	16	Under Graduate studies	Married	No	650	Average	3	Yes	Ministry of education health insurance	Husn	Yes	Yes	3			Ministry of education health insurance	4	4	1	1	3	4	3	4	4	4	4	3	4	3	5	4	4	4	4	4		4	4	4	4	2	No	8Min	ASES Jordanians
JOA107	Jordanian	Female	9	Primary	Married	No	600	Average	2	Yes	Civil service health insurance	Husn	No					Civil service health insurance	3	4	4	2	2	2	2	3	4	2	2	3	3	1	3	4	2	2	4	4		4	4	4	4	3	No	5Min	ASES Jordanians
JOA108	Jordanian	Male	12	Secondary	Married	Yes	300	Average-Poor	3	Yes	Ministry of health health insurance	Husn	Yes	Yes	3			Ministry of health health insurance	3	3	4	4	3	3	3	4	2	2	3	2	2	2	4	3	3	3	3	4	4	4	3	3	4	2	No	3Min	ASES Jordanians
JOA109	Jordanian	Male	16	Under Graduate studies	Married	No	500	Average	5	Yes	Ministry of health health insurance	Husn	Yes	Yes	5			Ministry of health health insurance	4	4	1	1	4	4	3	3	4	4	4	3	5	3	5	3	4	4	5	5		4	4	5	5	3	No	5Min	ASES Jordanians
JOA110	Jordanian	Male	14	Under Graduate studies	Married	Yes	300	Average-Poor	6	Yes	Ministry of health health insurance	Husn	Yes	Yes	6			Ministry of health health insurance	3	2	3	5	5	4	4	3	1	2	5	2	2	2	3	4	3	3	5	4		5	4	4	4	2	No	5Min	ASES Jordanians
JOA111	Jordanian	Female	16	Under Graduate studies	Married	No		Average-Poor	3	Yes	Ministry of education health insurance	Husn	No					Ministry of education health insurance	2	2	4	4	2	2	3	3	2	2	3	2	2	4	2	2	2	2	2	2	2	4	2	4	1	3	Yes	3Min	ASES Jordanians
JOA112	Jordanian	Female	12	Secondary	Married	No	750	Average-Poor	2	Yes	Military health insurance	Husn	No					Military health insurance	3	3	2	2	3	2	2	3	3	3	4	3	2	1	3	2	3	4	4	4	4	2	3	4	4	3	No	5Min	ASES Jordanians
JOA113	Jordanian	Female	14	Under Graduate studies	Married	No	250	Average	7	Yes	Safty net health insurence	Al Husn refugee camp	No					Safty net health insurence	4	4	3	2	3	3	3	4	2	4	4	3	3	2	3	4	4	4	4	4		4	2	4	4	3	Yes	7Min	ASES Jordanians
JOA114	Jordanian	Female	12	Secondary	Single	Yes	600	Average-Rich	2	Yes	Military health insurance	Husn	No					Military health insurance	4	3	2	2	3	4	3	4	4	3	3	4	4	3	4	4	4	4	4	4		4	4	4	4	2	Yes	10Min	ASES Jordanians
JOA115	Jordanian	Female	0	Illiterate	Married	No	400	Average-Poor	5	Yes	Ministry of education health insurance	Husn	Yes	Yes	5			Ministry of education health insurance	3	3	3	3	3	3	2	3	2	3	3	2	3	3	4	3	3	3	3	3	4	3	2	3	3	2	No	7Min	ASES Jordanians
JOA116	Jordanian	Male	12	Secondary	Married	No	250	Poor	3	Yes	Ministry of education health insurance	Irbid	Yes	Yes	3			Ministry of education health insurance	2	2	2	2	3	2	2	3	2	2	2	2	3	2	2	2	3	3	2	3	3	2	2	3	3	3	No	3Min	ASES Jordanians
JOA117	Jordanian	Female	16	Under Graduate studies	Married	No	700	Average-Rich	2	Yes	Ministry of health health insurance	Husn	No					Ministry of health health insurance	4	4	1	1	4	4	4	4	4	3	4	4	4	3	5	4	4	4	4	4		4	4	4	4	1	No	10Min	ASES Jordanians
JOA118	Jordanian	Female	14	Under Graduate studies	Married	Yes	850	Average	3	Yes	Civil service health insurance	Husn	No					Civil service health insurance	3	4	2	4	3	2	2	3	3	3	3	3	2	1	3	4	3	4	4	4	4	3	2	2	4	3	No	5Min	ASES Jordanians
JOA119	Jordanian	Male	18	Graduate Studies	Married	No	700	Average-Rich	2	Yes	Ministry of health health insurance	Husn	Yes	Yes	2			Ministry of health health insurance	4	4	1	1	3	4	3	4	4	4	4	3	4	3	4	4	4	4	4	4		4	4	4	4	2	No	3Min	ASES Jordanians
JOA120	Jordanian	Female	12	Secondary	Married	Yes	1200	Average-Rich	6	No		Husn	No						4	4	2	3	4	4	3	4	3	4	4	4	3	2	4	5	4	4	5	4	4	3	4	4	5	2	No	4Min	ASES Jordanians
JOA121	Jordanian	Female	16	Under Graduate studies	Married	No	400	Average-Poor	5	Yes	Social security health insurance	Husn	Yes	Yes	5			Social security health insurance	3	2	4	4	2	2	4	4	2	2	4	3	1	2	4	2	2	4	4	4	3	4	2	3	3	2	No	3Min	ASES Jordanians
JOA122	Jordanian	Female	12	Secondary	Married	Yes	300	Poor	6	Yes	Ministry of health health insurance	Husn	Yes	Yes	6			Ministry of health health insurance	2	2	5	5	2	2	2	3	2	1	2	2	4	5	3	3	1	1	2	2		4	1	2	4	5	No	5Min	ASES Jordanians
JOA123	Jordanian	Female	10	Primary	Married	No	220	Average-Poor	7	Yes	Safty net health insurence	Husn	No					Safty net health insurence	2	4	1	1	3	3	3	3	2	4	4	2	3	1	2	2	4	3	2	2		2	3	3	3	3	Yes	10Min	ASES Jordanians
JOA124	Jordanian	Male	14	Under Graduate studies	Married	No	450	Average		Yes	Military health insurance	Husn	Yes					Military health insurance	4	4	1	1	3	4	3	3	3	3	3	3	4	2	4	4	4	4	4	3		4	4	4	5	2	No	10Min	ASES Jordanians
JOA125	Jordanian	Female	14	Under Graduate studies	Widow	Yes	330	Average-Poor	2	Yes	Ministry of health health insurance	Husn	Yes	Yes	2			Ministry of health health insurance	4	3	3	2	3	4	4	4	4	4	3	3	4	3	4	2	4	5	4	2		2	5	3	3	4	No	3Min	ASES Jordanians
JOA126	Jordanian	Female	12	Secondary	Widow	Yes	350	Average	3	Yes	Safty net health insurence	Husn	No					Safty net health insurence	3	3	3	2	3	3	2	3	4	3	4	3	4	2	4	4	4	4	4	4		3	3	4	3	2	No	5Min	ASES Jordanians
JOA127	Jordanian	Female	14	Under Graduate studies	Seperated	Yes	700	Average	4	Yes	Military health insurance	Husn	Yes	Yes	4			Military health insurance	3	3	3	2	3	3	3	4	3	3	4	3	4	3	5	4	3	3	3	2		3	4	4	4	3	No	3Min	ASES Jordanians
JOA128	Jordanian	Male	12	Secondary	Married	No	300	Poor	3	Yes	Ministry of health health insurance	Irbid	Yes	Yes	3			Ministry of health health insurance	3	2	4	4	2	2	2	3	3	4	2	2	2	4	2	3	2	2	2	3	2	3	3	3	2	4	No	3Min	ASES Jordanians
JOA129	Jordanian	Female	12	Secondary	Married	No	250	Poor	6	No		Husn	No						3	3	2	2	3	3	3	2	2	2	3	2	2	2	3	2	2	2	2	3		3	3	3	3	4	No	5Min	ASES Jordanians
JOA130	Jordanian	Female	7	Primary	Married	No	700	Average-Poor	5	Yes	Military health insurance	Husn	Yes	Yes	5			Military health insurance	3	2	2	2	3	3	3	3	4	2	3	2	2	2	4	4	4	4	4	4	3	3	3	3	4	2	No	5Min	ASES Jordanians
JOA131	Jordanian	Male	14	Under Graduate studies	Married	Yes	700	Average	6	Yes	Military health insurance	Husn	No	Yes	6			Military health insurance	4	4	4	4	3	3	2	3	3	2	3	3	3	3	4	3	3	3	3	4	4	4	2	4	4	2	No	3Min	ASES Jordanians
JOA132	Jordanian	Female	14	Under Graduate studies	Married	No	380	Average	2	Yes	Military health insurance	Husn	No					Military health insurance	4	5	3	1	4	4	4	4	3	4	4	3	3	3	4	4	5	5	4	5		4	3	4	3	3	No	5Min	ASES Jordanians
JOA133	Jordanian	Female	14	Under Graduate studies	Married	No	700	Average		Yes	Ministry of health health insurance	Husn	Yes	Yes				Ministry of health health insurance	4	4	3	3	3	4	3	4	4	3	4	3	4	1	4	3	4	4	4	3		4	4	4	4	2	No	7Min	ASES Jordanians
JOA134	Jordanian	Female	16	Under Graduate studies	Married	Yes	750	Average	6	Yes	Ministry of health health insurance	Husn	Yes	Yes	6			Ministry of health health insurance	4	3	4	3	3	4	3	4	3	3	2	4	4	3	4	4	4	4	4	4		4	4	4	4	2	No	3Min	ASES Jordanians
JOA135	Jordanian	Female	14	Under Graduate studies	Seperated	Yes	400	Average	3	Yes	Royal Court exemption	Al Husn refugee camp	No					Royal Court exemption	3	2	4	4	2	3	3	4	3	2	3	3	3	1	4	4	3	3	2	4		4	4	4	4	4	Yes	7Min	ASES Jordanians
JOA136	Jordanian	Female	12	Secondary	Seperated	Yes	150	Average-Poor	3	Yes	Safty net health insurence	Al Husn refugee camp	Yes	Yes	3			Safty net health insurence	3	3	3	2	3	3	3	3	2	3	3	2	2	1	3	3	3	3	3	2		2	2	4	4	3	Yes	5Min	ASES Jordanians
JOA137	Jordanian	Male	12	Secondary	Married	Yes	350	Average	5	Yes	Royal Court exemption	Husn	No					Royal Court exemption	3	2	4	3	3	3	2	3	4	3	3	3	3	1	4	3	2	2	3	4		3	4	4	4	3	Yes	7Min	ASES Jordanians
JOA138	Jordanian	Female	10	Primary	Married	Yes	300	Average	3	Yes	Military health insurance	Husn	No					Military health insurance	4	3	3	2	3	3	2	3	4	3	3	3	3	1	3	4	3	3	4	4		4	4	4	4	3	Yes	8Min	ASES Jordanians
JOA139	Jordanian	Female	14	Under Graduate studies	Married	No	500	Average	3	Yes	Military health insurance	Husn	No					Military health insurance	4	5	1	1	4	4	4	3	4	4	4	3	4	2	4	4	4	4	4	4		4	4	4	4	2	Yes	5Min	ASES Jordanians
JOA140	Jordanian	Female	6	Primary	Widow	Yes	200	Average-Poor	2	Yes	Military health insurance	Husn	No					Military health insurance	3	3	4	3	2	3	2	3	3	3	2	3	3	1	3	4	3	3	3	4		4	3	4	4	3	Yes	9Min	ASES Jordanians
JOA141	Jordanian	Female	14	Under Graduate studies	Widow	Yes	370	Average	4	Yes	Retirement health insurance	Husn	No					Retirement health insurance	3	4	2	2	3	4	2	3	3	3	4	3	4	2	4	3	3	3	4	2		4	4	4	4	3	Yes	3Min	ASES Jordanians
JOA142	Jordanian	Female	9	Primary	Married	Yes	500	Average	3	Yes	Royal Court exemption	Husn	No					Royal Court exemption	4	1	5	4	3	4	3	5	2	2	3	4	4	2	4	2	2	2	2	2		2	2	4	3	4	No	4Min	ASES Jordanians
JOA143	Jordanian	Male	12	Secondary	Widow	Yes	500	Average	4	Yes	Retirement health insurance	Husn	No					Retirement health insurance	3	3	4	3	3	4	3	4	4	2	3	3	3	1	4	2	2	2	3	4		4	4	4	4	3	Yes	5Min	ASES Jordanians
JOA144	Jordanian	Female	0	Illiterate	Married	No	700	Average	6	Yes	Ministry of health health insurance	Al Sarih	Yes	Yes				Ministry of health health insurance	4	4	2	1	3	4	4	4	4	4	4	3	4	3	5	4	4	4	4	4		4	4	4	4	2	No	3Min	ASES Jordanians
JOA145	Jordanian	Female	12	Secondary	Married	Yes	500	Average	4	Yes	Military health insurance	Husn	No					Military health insurance	4	4	1	1	3	4	4	4	4	3	4	3	3	3	4	4	4	4	4	4	4	3	3	4	3	3	No	5Min	ASES Jordanians
JOA146	Jordanian	Female	10	Primary	Married	No	400	Average	10	Yes	Military health insurance	Husn	No					Military health insurance	4	5	2	3	3	4	3	4	2	3	4	3	3	2	3	5	4	5	4	4	4	4	4	5	4	1	No	4Min	ASES Jordanians
JOA147	Jordanian	Female	14	Under Graduate studies	Married	Yes	300	Average	4	Yes	Military health insurance		No					Military health insurance	3	4	3	2	1	3	4	4	3	2	3	1	4	1	1	2	4	3	2	5		1	5	4	4	4	No	5Min	ASES Jordanians
JOA148	Jordanian	Female	9	Primary	Married	Yes	380	Average	3	Yes	Retirement health insurance	Al Husn refugee camp	No					Retirement health insurance	3	4	3	2	3	4	3	4	4	3	3	3	4	2	4	3	3	3	3	4		4	4	4	4	3	Yes	3Min	ASES Jordanians
JOA149	Jordanian	Male	14	Under Graduate studies	Married	No	800	Average	4	Yes	Ministry of health health insurance	Al Sarih	Yes					Ministry of health health insurance	4	4	1	1	4	4	3	4	4	3	4	4	4	3	5	4	4	4	4	4		5	4	4	5	2	No	5Min	ASES Jordanians
JOA150	Jordanian	Male	19	Graduate Studies	Married	No	1200	Average-Rich	6	Yes	Ministry of health health insurance	Irbid	Yes	Yes	6			Ministry of health health insurance	5	4	2	1	4	4	3	4	4	4	3	4	4	3	5	4	4	4	4	4		4	5	5	5	2	No	5Min	ASES Jordanians
JOA151	Jordanian	Male	19	Graduate Studies	Single	Yes	1500	Average-Rich	4	Yes	Ministry of health health insurance	Husn	Yes	Yes	4			Ministry of health health insurance	5	3	3	3	4	4	3	4	4	3	4	5	5	4	5	5	4	4	4	4		4	5	5	5	2	No	6Min	ASES Jordanians
JOA152	Jordanian	Female	12	Secondary	Married	No	450	Average	6	Yes	Military health insurance	Husn	No					Military health insurance	5	4	3	1	3	4	3	5	2	3	5	4	3	4	5	4	3	2	5	5	5	3	4	4	3	5	No	3Min	ASES Jordanians
JOA153	Jordanian	Female	14	Under Graduate studies	Married	No	600	Average	8	Yes	Ministry of health health insurance	Husn	No					Ministry of health health insurance	4	3	2	3	3	4	2	4	3	4	4	4	4	3	5	2	4	5	5	3	4	5	3	5	5	3	Yes	5Min	ASES Jordanians
JOA154	Jordanian	Female	14	Under Graduate studies	Married	No	500	Average	3	Yes	Civil service health insurance	Ketm	No					Civil service health insurance	3	3	2	2	1	1	4	2	3	3	3	3	4	1	1	4	4	4	4	4		4	2	4	3	5	Yes	5Min	ASES Jordanians
JOA155	Jordanian	Female	14	Under Graduate studies	Married	No	400	Average	5	Yes	Military health insurance	Husn	No					Military health insurance	3	4	4	3	1	3	4	3	1	3	5	2	3	2	3	3	1	3	3	3	3	1	1	5	3	3	No	10Min	ASES Jordanians
JOA156	Jordanian	Female	16	Under Graduate studies	Married	No	1400	Average	6	Yes	Ministry of justice health insurance	Irbid	Yes					Ministry of justice health insurance	5	5	3	2	5	5	4	5	4	4	5	5	5	5	5	5	5	5	5	4	4	4	4	4	3	2	No	3Min	ASES Jordanians
JOA157	Jordanian	Female	8	Primary	Married	No	200	Average	6	Yes	Military health insurance	Husn	No					Military health insurance	3	4	3	1	3	4	4	4	3	4	4	3	4	3	4	4	3	4	4	4		4	4	4	4	3	Yes	5Min	ASES Jordanians
JOA158	Jordanian	Female	14	Under Graduate studies	Married	No	400	Average	6	Yes	Electricity company health insurance	Husn	No					شركة كهرباء	5	4	1	1	5	5	3	5	5	5	5	5	5	2	5	3	4	5	5	5		5	4	5	5	3	No	3Min	ASES Jordanians
JOA159	Jordanian	Female	12	Secondary	Married	No	350	Average-Poor	5	Yes	Ministry of justice health insurance	Al Husn refugee camp	No					Ministry of justice health insurance	3	4	3	2	1	1	2	1	1	3	3	2	3	2	3	4	4	4	4	4	1	4	1	4	1	5	No	13Min	ASES Jordanians
JOA160	Jordanian	Female	16	Under Graduate studies	Married	No	400	Average	3	Yes	Military health insurance	Husn	No					Military health insurance	4	4	1	1	4	4	3	4	3	3	3	3	3	3	4	4	4	4	4	5	5	4	4	5	3	2	No	3Min	ASES Jordanians
JOA161	Jordanian	Female	16	Under Graduate studies	Married	No	350	Average	6	No		Husn	No						3	4	3	3	4	4	4	4	4	3	4	3	3	3	5	3	3	4	4	4	4	3	3	2	4	3	No	10Min	ASES Jordanians
JOA162	Jordanian	Female	16	Under Graduate studies	Married	No	350	Average	2	Yes	Military health insurance	Husn	No					Military health insurance	4	5	3	3	4	5	4	4	2	4	5	4	4	4	4	4	4	4	4	4	5	3	3	3	3	4	No	8Min	ASES Jordanians
JOA163	Jordanian	Female	12	Secondary	Married	No	500	Average	6	Yes	Military health insurance	Husn	No					Military health insurance	4	4	3	2	3	3	3	3	3	3	4	3	2	3	4	4	4	4	5	4	4	4	5	4	5	3	No	5Min	ASES Jordanians
JOA164	Jordanian	Male	12	Secondary	Married	Yes	400	Average	3	Yes	Safty net health insurence	Husn	Yes	Yes	3			Safty net health insurence	4	3	2	2	3	3	3	3	3	3	4	3	4	1	4	4	4	4	4	4		3	3	4	4	2	Yes	6Min	ASES Jordanians
JOA165	Jordanian	Female	9	Primary	Widow	Yes	280	Average	3	Yes	Retirement health insurance	Husn	No					Retirement health insurance	3	3	3	2	3	3	2	3	4	3	3	3	4	1	4	4	3	3	4	4		4	4	4	4	3	No	5Min	ASES Jordanians
JOA166	Jordanian	Female	16	Under Graduate studies	Married	No		Average	3	Yes	Safty net health insurence	Husn	No					Safty net health insurence	4	5	3	4	4	5	4	5	5	4	5	4	4	4	4	4	4	5	5	5	5	4	5	5	5	4	No	10Min	ASES Jordanians
JOA167	Jordanian	Female	16	Under Graduate studies	Married	No		Average	3	Yes	Safty net health insurence	Husn	No					Safty net health insurence	5	4	2	2	3	4	4	4	3	4	4	3	4	3	4	3	4	4	4	4	4	3	4	4	4	3	No	5Min	ASES Jordanians
JOA168	Jordanian	Female	12	Secondary	Married	No	405	Average	3	Yes		Husn	No						4	4	3	3	3	3	4	5	4	4	4	4	3	4	3	2	4	4	4	4		4	4	4	4	3	Yes	6Min	ASES Jordanians
JOA169	Jordanian	Female	9	Primary	Married	No	250	Poor	7	Yes		Husn	No						3	1	4	3	2	4	2	2	3	4	4	1	4	1	4	4	4	4	1	4		4	1	4	4	3	Yes	3Min	ASES Jordanians
JOA170	Jordanian	Female	16	Under Graduate studies	Married	No	450	Average	4	No		Husn	No						5	1	2	3	3	3	4	4	2	3	4	3	3	3	4	1	4	4	4	4	4	4	2	2	2	5	No	10Min	ASES Jordanians
JOA171	Jordanian	Female	14	Under Graduate studies	Married	Yes	1000	Average-Rich	5	No		Husn	No						4	2	3	3	3	3	2	3	3	3	2	3	4	4	5	3	2	2	1	1		4	2	3	5	5	No	4Min	ASES Jordanians
JOA172	Jordanian	Male	19	Graduate Studies	Married	No	1000	Average	2	Yes	Ministry of health health insurance	Husn	Yes	Yes	2			Ministry of health health insurance	4	4	1	1	5	5	5	5	5	5	5	3	3	2	4	3	3	4	4	4	5	4	5	5	5	2	No	3Min	ASES Jordanians
JOA173	Jordanian	Female	16	Under Graduate studies	Married	No	1000	Average	2	Yes	Ministry of health health insurance	Husn	No					Ministry of health health insurance	5	4	2	1	4	3	4	4	5	4	4	4	4	4	4	4	4	5	5	5	5	5	5	5	5	2	No	3Min	ASES Jordanians
JOA174	Jordanian	Female	11	Secondary	Seperated	Yes	50	Poor	1	Yes	National Aid Fund	Al Husn refugee camp	No					National Aid Fund	4	3	3	2	3	2	2	2	3	3	3	3	3	2	3	4	4	4	2	3		3	4	4	4	5	Yes	13Min	ASES Jordanians
JOA175	Jordanian	Female	12	Secondary	Married	Yes	300	Average-Poor	3	Yes	Military health insurance	Husn	No					Military health insurance	3	2	4	3	2	3	1	3	3	2	3	2	3	1	3	2	2	3	3	4		3	2	4	4	4	Yes	6Min	ASES Jordanians
JOA176	Jordanian	Female	10	Primary	Seperated	No	250	Poor	7	Yes	Safty net health insurence	Al Husn refugee camp	No					Safty net health insurence	2	4	1	1	2	3	3	3	3	4	4	3	3	1	4	4	4	4	3	3		4	3	4	4	3	Yes	10Min	ASES Jordanians
JOA177	Jordanian	Female	7	Primary	Widow	Yes	200	Average-Poor	2	Yes	National Aid Fund	Al Husn refugee camp	No					National Aid Fund	3	2	4	3	2	2	1	3	3	2	2	2	3	1	3	3	2	2	3	4		4	3	4	4	3	Yes	8Min	ASES Jordanians
JOA178	Jordanian	Female	14	Under Graduate studies	Widow	Yes	288	Average	4	Yes	Military health insurance	Husn	Yes					Military health insurance	3	4	2	2	1	2	3	2	3	2	3	2	3	1	4	4	2	4	3	2		4	3	1	3	3	No	10Min	ASES Jordanians
JOA179	Jordanian	Female	12	Secondary	Married	No	300	Average-Poor	4	Yes	Safty net health insurence	Husn	No					Safty net health insurence	4	3	3	2	2	3	3	5	3	2	3	2	2	1	3	4	4	4	4	4		3	4	4	4	3	No	13Min	ASES Jordanians
JOA180	Jordanian	Female	0	Illiterate	Married	No	300	Average-Poor	6	Yes	Safty net health insurence	Husn	No					Safty net health insurence	4	3	2	2	4	4	3	5	3	2	3	1	2	1	3	4	3	4	4	4		3	3	4	2	3	No	13Min	ASES Jordanians
JOA181	Jordanian	Female	12	Secondary	Married	No	800	Average	6	Yes	Income and sales tax department health insurance	Ketm	No					Income and sales tax department health insurance	4	4	3	2	3	2	3	3	2	3	4	2	3	2	4	4	4	3	4	5	5	4	3	3	4	2	No	10Min	ASES Jordanians
JOA182	Jordanian	Female	6	Primary	Married	Yes	150	Average-Poor	7	Yes	Ministry of education health insurance	Al Husn refugee camp	No					Ministry of education health insurance	3	4	4	4	2	2	4	2	4	2	3	2	4	1	4	3	2	2	4	4		2	4	4	4	3	Yes	5Min	ASES Jordanians
JOA183	Jordanian	Female	14	Under Graduate studies	Married	Yes	400	Average	7	Yes	Ministry of health health insurance	Husn	No					Ministry of health health insurance	4	4	3	4	3	4	3	4	3	3	4	3	4	3	5	4	4	4	4	4	3	4	4	4	4	2	No	7Min	ASES Jordanians
JOA184	Jordanian	Female	10	Primary	Single	No	300	Average	8	Yes	Military health insurance	Al Husn refugee camp	Yes					Military health insurance	4	4	3	3	4	4	2	4	3	4	3	4	3	4	4	2	4	4	4	4		3	4	4	4	1	No	10Min	ASES Jordanians
JOA185	Jordanian	Male	12	Secondary	Married	No	200	Average-Poor	2	Yes	Safty net health insurence	Husn	Yes	Yes	2			Safty net health insurence	3	4	3	2	3	4	4	3	3	3	1	2	2	4	3	5	4	4	5	5	5	4	5	4	4	3	No	10Min	ASES Jordanians
JOA186	Jordanian	Female	12	Secondary	Married	No	200	Average	2	Yes	Safty net health insurence	Husn	No					Safty net health insurence	4	4	2	2	4	4	3	4	4	3	4	3	3	4	4	4	4	4	4	4		3	4	4	4	2	No	5Min	ASES Jordanians
JOA187	Jordanian	Female	14	Under Graduate studies	Widow	Yes	330	Average-Poor	2	Yes	Ministry of health health insurance	Husn	Yes	Yes	2			Ministry of health health insurance	3	2	4	4	1	3	4	3	2	2	3	2	4	5	4	2	3	3	2	1		2	3	2	2	3	No	7Min	ASES Jordanians
JOA188	Jordanian	Female	16	Under Graduate studies	Married	No	575	Average	7	Yes	Military health insurance	Husn	Yes	Yes	7			Military health insurance	4	3	2	2	2	5	4	3	4	4	3	3	4	1	4	2	5	5	5	4	4	4	1	4	5	2	No	10Min	ASES Jordanians
JOA189	Jordanian	Male	19	Graduate Studies	Married	No	1000	Average-Rich	6	Yes	Ministry of health health insurance	Irbid	Yes	Yes	6			Ministry of health health insurance	4	4	2	1	4	4	3	4	4	4	4	3	4	4	5	4	4	4	4	4		4	4	4	4	2	No	7Min	ASES Jordanians
JOA190	Jordanian	Female	17	Graduate Studies	Married	No	3000	Average-Rich	5	Yes	Civil service health insurance	Husn	Yes	Yes	5			Civil service health insurance	5	5	2	1	4	4	4	4	5	4	4	4	4	4	5	4	5	4	5	4		5	5	5	5	2	No	5Min	ASES Jordanians
JOA191	Jordanian	Female	12	Secondary	Married	Yes	200	Poor	7	Yes	Safty net health insurence	Al Husn refugee camp	No					Safty net health insurence	2	2	3	3	3	3	4	3	4	2	4	2	4	1	2	4	3	3	2	4		4	4	4	2	3	Yes	10Min	ASES Jordanians
JOA192	Jordanian	Male	16	Under Graduate studies	Married	Yes	400	Average	2	Yes	Civil service health insurance	Husn	No					Civil service health insurance	3	3	2	3	3	3	2	2	4	2	2	3	2	2	3	4	4	4	4	4		4	4	4	4	3	No	5Min	ASES Jordanians
JOA193	Jordanian	Female	9	Primary	Married	Yes	300	Average	7	Yes	National Aid Fund	Husn	No					National Aid Fund	3	3	3	3	2	4	4	4	4	3	3	3	3	1	4	4	4	3	4	4		4	4	4	4	3	No	7Min	ASES Jordanians
JOA194	Jordanian	Female	11	Secondary	Married	No	280	Average	6	Yes	Military health insurance	Husn	No					Military health insurance	4	4	2	1	2	3	4	4	2	4	4	3	4	4	4	2	3	3	4	4		4	2	3	4	3	Yes	10Min	ASES Jordanians
JOA195	Jordanian	Female	5	Primary	Married	Yes	400	Average	5	Yes	Municipal health insurance	Al Husn refugee camp	No					Municipal health insurance	4	4	2	2	3	3	2	4	4	4	4	4	4	3	4	4	4	4	4	4		4	4	4	4	2	Yes	10Min	ASES Jordanians
JOA196	Jordanian	Female	4	Primary	Married	Yes	500	Average	2	Yes	Safty net health insurence	Husn	Yes	Yes	2			Safty net health insurence	3	2	4	3	1	1	4	2	3	3	3	2	2	1	4	2	4	4	4	2		3	1	4	4	5	Yes	7Min	ASES Jordanians
JOA197	Jordanian	Female	12	Secondary	Married	No	180	Poor	5	Yes	Safty net health insurence	Husn	No					Safty net health insurence	4	4	2	2	3	3	4	3	4	3	3	2	3	1	2	3	4	3	4	4		2	3	3	3	3	No	3Min	ASES Jordanians
JOA198	Jordanian	Female	10	Primary	Married	No	400	Average-Poor	6	Yes	Safty net health insurence	Al Husn refugee camp	No					Safty net health insurence	3	4	2	2	3	4	3	3	2	3	3	3	3	2	4	4	4	3	3	2		3	2	4	4	3	Yes	5Min	ASES Jordanians
JOA199	Jordanian	Female	18	Graduate Studies	Married	No	400	Average	4	Yes	Military health insurance	Husn	Yes	Yes	4			Military health insurance	4	4	2	2	3	3	4	4	3	4	4	3	3	3	4	4	4	4	4	4	4	4	4	4	4	3	No	5Min	ASES Jordanians
JOA200	Jordanian	Female	16	Under Graduate studies	Married	No	580	Average	3	Yes	Military health insurance	Husn	Yes	Yes	3			Military health insurance	4	4	1	1	3	4	4	3	3	4	4	3	4	3	4	3	4	4	4	4		4	4	4	4	2	No	3Min	ASES Jordanians
JOA201	Jordanian	Female	6	Primary	Widow	Yes	350	Average	4	Yes	National Aid Fund	Al Husn refugee camp	No					National Aid Fund	2	4	2	2	3	4	3	4	4	3	4	2	3	1	3	3	3	3	3	4		2	4	4	3	4	Yes	3Min	ASES Jordanians
JOA202	Jordanian	Female	0	Illiterate	Married	No	300	Average-Poor	7	Yes	Military health insurance	Husn	No					Military health insurance	3	4	3	2	2	3	4	3	3	3	3	1	3	1	3	3	3	3	2	4		3	4	4	3	4	Yes	4Min	ASES Jordanians
JOA203	Jordanian	Female	0	Illiterate	Married	No	400	Average	6	Yes	Military health insurance	Husn	No					Military health insurance	2	4	2	2	1	3	4	4	3	3	3	2	2	2	4	3	4	4	2	4		4	4	4	4	3	Yes	10Min	ASES Jordanians
JOA204	Jordanian		9	Primary	Married	Yes	370	Average	12	Yes	Military health insurance	Husn	No					Military health insurance	4	5	3	3	3	4	4	4	5	3	5	3	2	2	5	5	3	3	3	5	3	4	5	5	5	3	No	3Min	ASES Jordanians
JOA205	Jordanian	Female	14	Under Graduate studies	Married	No	500	Average		Yes	Military health insurance	Husn	No					Military health insurance	3	4	2	1	3	4	4	4	4	4	4	4	4	2	3	5	4	4	4	4		3	4	4	2	2	No	5Min	ASES Jordanians
JOA206	Jordanian	Female	10	Primary	Seperated	No	200	Average-Poor	2	Yes	Safty net health insurence	Husn	Yes	Yes	2			Safty net health insurence	3	4	2	1	1	3	3	2	3	3	3	2	3	1	4	3	2	3	3	2		3	4	4	3	4	Yes	7Min	ASES Jordanians
JOA207	Jordanian	Female	10	Primary	Seperated	No	150	Average	7	Yes	Social development health insurence	Al Husn refugee camp	No					Social development health insurence	3	4	1	1	1	1	4	2	1	1	1	2	1	1	4	2	1	1	4	4		4	4	2	4	4	No	10Min	ASES Jordanians
JOA208	Jordanian	Female	9	Primary	Married	No	500	Average	5	No		Husn	No						3	2	3	2	3	4	3	4	3	3	4	2	4	2	4	4	4	4	4	4		4	4	4	4	2	Yes	3Min	ASES Jordanians
JOA209	Jordanian	Female	14	Under Graduate studies	Seperated	No	515	Average	3	Yes	Ministry of health health insurance	Husn	Yes	Yes	3			Ministry of health health insurance	3	2	3	4	4	4	4	4	3	3	3	3	3	3	4	4	4	4	4	4	3	2	4	4	4	2	No	13Min	ASES Jordanians
JOA210	Jordanian	Female	14	Under Graduate studies	Married	No	450	Average	2	Yes	Military health insurance	Hwarah	No					Military health insurance	5	5	1	1	5	5	4	5	3	5	5	5	4	5	5	4	4	4	4	5	4	5	5	5	4	4	No	3Min	ASES Jordanians
JOA211	Jordanian	Female	14	Under Graduate studies	Married	Yes	700	Average	4	Yes	Civil service health insurance	Husn	Yes	Yes	4			Civil service health insurance	3	3	3	2	3	3	2	2	4	2	3	3	4	3	4	1	2	2	3	3		3	4	4	4	4	No	10Min	ASES Jordanians
JOA212	Jordanian	Female	16	Under Graduate studies	Married	No	1000	Average	5	Yes	Ministry of health health insurance	Husn	Yes	Yes	5			Ministry of health health insurance	4	4	3	1	3	3	2	3	4	3	3	3	2	3	4	4	4	4	4	4		3	4	4	4	3	No	3Min	ASES Jordanians
JOA213	Jordanian	Female	0	Illiterate	Married	No	400	Average-Rich	2	Yes	Military health insurance	Husn	No					Military health insurance	5	5	2	1	5	5	5	5	4	4	4	4	3	4	5	4	5	5	5	5	5	5	5	5	5	4	No	4Min	ASES Jordanians
JOA214	Jordanian	Female	10	Primary	Married	No	350	Average	5	Yes	Military health insurance	Husn	No					Military health insurance	4	4	2	1	3	3	2	4	4	4	4	2	3	1	4	4	4	4	4	4		4	4	4	4	3	Yes	5Min	ASES Jordanians
JOA215	Jordanian	Female	14	Under Graduate studies	Married	Yes	300	Average-Poor	6	Yes	Safty net health insurence	Husn	No					Safty net health insurence	3	3	3	3	2	3	2	4	4	3	3	2	3	1	4	4	4	4	3	3		3	4	4	4	3	No	3Min	ASES Jordanians
JOA216	Jordanian	Female	10	Primary	Seperated	Yes	250	Average-Poor	3	Yes	Safty net health insurence	Al Husn refugee camp	Yes	Yes	3			Safty net health insurence	3	3	3	2	2	3	2	3	3	3	3	3	3	1	4	3	4	3	3	3		3	2	4	4	3	Yes	10Min	ASES Jordanians
JOA217	Jordanian	Female	16	Under Graduate studies	Married	Yes	1000	Extremly Rich	6	Yes	Ministry of health health insurance	Husn	Yes	Yes	6			Ministry of health health insurance	5	5	3	3	4	5	3	5	3	3	3	4	3	3	4	4	4	4	4	4	4	4	4	4	4	2	No	5Min	ASES Jordanians
JOA218	Jordanian	Male	16	Under Graduate studies	Married	Yes	700	Average	5	Yes	Ministry of education health insurance	Ketm	Yes	Yes	5			Ministry of education health insurance	4	3	2	2	3	4	3	3	4	3	4	3	4	2	4	4	4	4	4	4		4	4	4	4	3	No	5Min	ASES Jordanians
JOA219	Jordanian	Male	14	Under Graduate studies	Married	No	600	Average	4	Yes	Ministry of health health insurance	Husn	Yes	Yes	4			Ministry of health health insurance	3	4	2	2	3	4	3	4	4	4	4	3	4	2	4	3	4	4	4	4		3	4	4	4	2	Yes	4Min	ASES Jordanians
JOA220	Jordanian	Female	12	Secondary	Married	Yes	200	Average	5	Yes	Military health insurance	Husn	No					Military health insurance	5	5	5	4	2	5	3	2	5	1	5	1	5	3	4	1	1	1	4	4		2	5	5	4	4	Yes	5Min	ASES Jordanians
JOA221	Jordanian	Female	8	Primary	Married	No	200	Average-Poor	9	Yes	Safty net health insurence	Al Husn refugee camp	No					Safty net health insurence	3	4	3	4	3	3	3	4	3	4	4	2	3	2	5	4	3	3	2	3		2	2	4	2	5	Yes	10Min	ASES Jordanians
JOA222	Jordanian	Female	10	Primary	Single	No	180	Average	6	Yes	Safty net health insurence	Husn	No					Safty net health insurence	3	4	1	1	4	4	4	4	4	4	4	4	4	3	4	5	4	4	5	5		5	5	5	5	3	Yes	8Min	ASES Jordanians
JOA223	Jordanian	Female	9	Primary	Married	No	180	Average	6	Yes	Safty net health insurence	Husn	No					Safty net health insurence	3	4	2	2	3	3	2	4	3	3	4	4	3	2	3	4	4	4	4	4	4	4	4	4	4	2	Yes	10Min	ASES Jordanians
JOA224	Jordanian	Female	16	Under Graduate studies	Married	No		Average	2	Yes	Military health insurance	Habaka	No					Military health insurance	4	4	3	1	3	4	4	4	4	2	5	3	3	2	3	2	3	3	4	4		4	3	3	1	2	No	3Min	ASES Jordanians
JOA225	Jordanian	Female	16	Under Graduate studies	Single	No		Average		Yes	Private sector health insurance	Husn	No					Private sector health insurance	4	4	1	1	3	3	3	4	4	4	4	4	5	5	5	4	4	4	4	4	4	4	4	4	4	3	No	3Min	ASES Jordanians
JOA226	Jordanian	Female	12	Secondary	Married	No	300	Average	6	Yes	Military health insurance	Husn	No					Military health insurance	4	4	1	1	3	3	3	4	4	4	4	2	5	5	4	4	4	4	4	4	4	4	4	4	4	3	No	4Min	ASES Jordanians
JOA227	Jordanian	Female	14	Under Graduate studies	Married	Yes	450	Average	2	Yes	Retirement health insurance	Husn	No					Retirement health insurance	2	3	4	3	1	2	3	3	3	2	3	3	3	1	4	2	3	3	3	4		4	4	4	4	3	Yes	5Min	ASES Jordanians
JOA228	Jordanian	Female	12	Secondary	Married	No	450	Average	5	Yes	Military health insurance	Husn	No					Military health insurance	4	4	1	1	3	4	3	4	3	4	4	3	3	2	3	2	4	3	4	4		2	3	4	3	3	No	5Min	ASES Jordanians
JOA229	Jordanian	Male	8	Primary	Married	Yes	350	Average-Poor	6	Yes	Safty net health insurence	Husn	Yes					Safty net health insurence	3	3	3	2	1	3	2	3	3	3	3	3	3	1	3	4	4	4	4	4		2	3	4	4	3	Yes	7Min	ASES Jordanians
JOA230	Jordanian	Male	14	Under Graduate studies	Married	Yes	400	Average	5	Yes	Retirement health insurance	Husn	No					Retirement health insurance	4	4	3	2	2	3	3	4	3	3	3	3	3	1	4	4	3	4	4	4		4	4	4	4	2	No	8Min	ASES Jordanians
JOA231	Jordanian	Female	16	Under Graduate studies	Married	Yes	500	Average	7	Yes	Ministry of education health insurance	Husn	No					Ministry of education health insurance	4	3	5	5	4	5	4	5	4	4	5	3	3	2	3	2	3	3	4	2	4	1	1	1	1	5	No	3Min	ASES Jordanians
JOA232	Jordanian	Female	14	Under Graduate studies	Married	Yes	700	Average-Rich	3	Yes	Yarmouk university health insurance	Irbid	No					Yarmouk university health insurance	4	4	3	3	3	4	4	4	5	4	4	4	5	3	5	5	4	4	4	4		5	5	4	5	2	Yes	3Min	ASES Jordanians
JOA233	Jordanian	Female	16	Under Graduate studies	Married	No	350	Average	3	Yes	Private sector health insurance	Husn	Yes	Yes	3			Private sector health insurance	5	5	4	1	4	4	4	4	4	4	4	3	3	3	5	4	4	4	4	4	4	4	5	4	4	2	No	10Min	ASES Jordanians
JOA234	Jordanian	Female	12	Secondary	Married	Yes	400	Average	5	Yes	Military health insurance	Husn	No					Military health insurance	4	3	3	5	3	4	4	5	4	3	3	4	3	3	5	4	3	4	5	5		5	4	4	4	2	No	3Min	ASES Jordanians
JOA235	Jordanian	Female	12	Secondary	Married	No	300	Average-Poor	7	Yes	Ministry of health health insurance	Husn	No					Ministry of health health insurance	3	4	2	1	3	4	4	4	2	4	4	3	4	4	4	4	4	4	4	4		4	3	4	4	2	Yes	8Min	ASES Jordanians
JOA236	Jordanian	Female	12	Secondary	Married	No	430	Average	3	Yes	Yarmouk university health insurance	Husn	No					جامعة	4	5	3	1	3	5	3	4	3	3	5	3	2	1	4	4	4	4	4	4	5	4	1	4	1	3	No	5Min	ASES Jordanians
JOA237	Jordanian	Female	0	Illiterate	Widow	Yes	120	Poor	3	Yes	National Aid Fund	Al Husn refugee camp	No					National Aid Fund	2	2	2	2	1	1	2	2	2	2	2	1	1	1	1	4	2	2	3	3		2	2	4	2	3	Yes	13Min	ASES Jordanians
JOA238	Jordanian	Female	0	Illiterate	Widow	Yes	150	Poor	3	Yes	Social development health insurence	Al Husn refugee camp	No					Social development health insurence	2	2	4	4	1	3	1	3	3	3	3	2	3	1	3	3	3	2	3	4		4	3	4	3	4	Yes	10Min	ASES Jordanians
JOA239	Jordanian	Male	16	Under Graduate studies	Married	Yes	750	Average	6	Yes	Ministry of education health insurance	Husn	Yes	Yes	6			Ministry of education health insurance	4	4	2	1	3	4	4	4	4	4	4	3	4	3	5	5	4	4	5	5		4	4	4	5	2	No	5Min	ASES Jordanians
JOA240	Jordanian	Female	12	Secondary	Married	Yes	280	Average	5	Yes	Ministry of education health insurance	Husn	No					Ministry of education health insurance	3	5	3	4	3	3	3	4	3	3	3	3	4	2	3	2	3	3	3	3	4	3	3	2	2	3	No	5Min	ASES Jordanians
JOA241	Jordanian	Female	12	Secondary	Married	No	600	Average	5	No		Husn	No						4	4	1	1	4	3	4	4	3	4	4	3	3	3	4	4	4	4	5	4	4	3	4	4	3	3	No	7Min	ASES Jordanians
JOA242	Jordanian	Female	16	Under Graduate studies	Married	Yes	1000		5	Yes	Civil service health insurance	Husn						Civil service health insurance	3	1	4	4	1	2	2	2	3	2	2	3	2	1	3	3	2	2	3	2		2	3	4	2	2	No	5Min	ASES Jordanians
JOA243	Jordanian	Female	16	Under Graduate studies	Married	No	1030		5	Yes	Ministry of health health insurance	Husn						Ministry of health health insurance	4	4	2	1	3	3	4	3	3	3	5	5	5	3	3	4	3	3	4	4		4	3	5	4	3	No	7Min	ASES Jordanians
JOA244	Jordanian	Female	12	Secondary	Married	No	300		3	Yes	Civil service health insurance	Husn						Civil service health insurance	5	5	3	1	3	4	4	5	5	5	4	3	4	2	4	3	4	5	5	5		1	5	5	5	3	No	7Min	ASES Jordanians
JOA245	Jordanian	Female	6	Primary	Married	No	400		9	Yes	Military health insurance	Husn						Military health insurance	5	5	3	1	3	5	3	5	5	5	4	4	4	1	5	3	4	4	5	5		1	5	5	5	4	No	5Min	ASES Jordanians
JOA246	Jordanian	Female	7	Primary	Seperated	Yes	45		5	Yes	Social development health insurence	Al Husn refugee camp						Social development health insurence	4	5	4	4	5	4	5	5	4	4	5	2	5	3	4	4	4	3	5	5		4	5	4	4	4	No	8Min	ASES Jordanians
JOA247	Jordanian	Female	14	Under Graduate studies	Married	Yes	2000		5	Yes	Military health insurance	Husn						Military health insurance	4	3	2	2	3	4	3	3	4	4	3	4	4	5	5	1	4	3	5	3		2	4	3	5	3	No	5Min	ASES Jordanians
JOA248	Jordanian	Female	14	Under Graduate studies	Married	No	850		7	Yes	Military health insurance	Husn						Military health insurance	4	2	4	4	2	3	3	3	3	3	3	4	4	2	4	3	3	4	3	2		3	3	3	5	4	No	3Min	ASES Jordanians
JOA249	Jordanian	Female	16	Under Graduate studies	Single	No	0		5	Yes		Irbid							4	4	2	4	4	3	3	3	3	3	4	2	3	2	4	3	2	4	4	4		4	2	2	2	3	No	3Min	ASES Jordanians
JOA250	Jordanian	Female	12	Secondary	Married	No	205		3	Yes	Social affairs health insurance	Al Sarih						Social affairs health insurance	4	1	1	1	2	3	4	5	2	2	1	1	4	3	2	5	5	4	4	3		1	4		4	4	Yes	7Min	ASES Jordanians
JOA251	Jordanian	Female	16	Under Graduate studies	Single	No			5	No		Ketm							4	4	2	1	4	4	4	5	3	4	3	2	5	3	3	4	4	4	4	4	4	4	4	4	1	3	No	3Min	ASES Jordanians
JOA252	Jordanian	Male	14	Under Graduate studies	Married	Yes	400		4	Yes		Husn							3	4	2	3	3	3	3	3	2	3	4	3	3	2	4	4	4	4	4	4	4	3	4	4	4	2	No	4Min	ASES Jordanians
JOA253	Jordanian	Male	16	Under Graduate studies	Married	Yes	700		6	Yes		Irbid							5	4	3	3	2	2	3	3	3	3	3	2	3	2	3	4	3	4	4	3	4	4	4	3	2	3	No	3Min	ASES Jordanians
JOA254	Jordanian	Female	18	Graduate Studies	Married	No	2000		5	Yes	Ministry of health health insurance	Al Sarih		Yes	5			Ministry of health health insurance	4	4	3	3	3	4	4	4	3	3	3	4	4	3	4	4	4	4	4	4	4	3	3	3	4	3	No	3Min	ASES Jordanians
JOA255	Jordanian	Female	0	Illiterate	Married	Yes	900		6	Yes	Ministry of health health insurance	Husn		Yes	6			Ministry of health health insurance	5	5	2	1	4	4	5	4	4	4	4	3	2	3	4	4	4	4	4	4	4	4	5	5	4	3	Yes	3Min	ASES Jordanians
JOA256	Jordanian	Female	18	Graduate Studies	Married	No	2000		6	Yes	Ministry of health health insurance	Irbid		Yes	6			Ministry of health health insurance	4	4	3	1	3	3	3	3	3	3	3	3	4	3	4	4	4	4	4	4		4	4	4	4	2	No	3Min	ASES Jordanians
JOA257	Jordanian	Female	14	Under Graduate studies	Married	Yes	150	Average	3	Yes	Military health insurance	Husn	Yes	Yes	3			Military health insurance	4	4	1	1	5	5	5	4	5	3	5	4	3	2	3	5	4	5	5	5		1	3	5	3	3	Yes	5Min	ASES Jordanians
JOA258	Jordanian	Female	12	Secondary	Married	No	500	Average	6	Yes	Natural resources authority health insurance	Husn	No					Natural resources authority health insurance	4	5	3	2	3	4	2	3	2	3	4	3	3	1	2	4	4	4	4	2		2	2	1	1	3	Yes	7Min	ASES Jordanians
JOA259	Jordanian	Male	12	Secondary	Married	Yes	500	Average	6	Yes	Natural resources authority health insurance	Husn	Yes	Yes	6			Natural resources authority health insurance	3	4	3	3	3	4	4	3	3	3	4	3	3	1	2	4	3	4	4	3		2	3	1	1	3	Yes	5Min	ASES Jordanians
JOA260	Jordanian	Female	12	Secondary	Married	Yes	200	Average	2	Yes	Safty net health insurence	Al Husn refugee camp	No					Safty net health insurence	3	3	4	3	3	4	3	5	3	3	5	3	3	4	4	4	4	4	4	3		2	2	4	2	2	Yes	10Min	ASES Jordanians
JOA261	Jordanian	Female	9	Primary	Married	No	180	Average	5	Yes	Social development health insurence	Al Husn refugee camp	No					Social development health insurence	4	5	1	1	4	4	3	5	5	5	5	3	1	1	4	5	5	5	5	5		4	4	3	5	3	Yes	9Min	ASES Jordanians
JOA262	Jordanian	Female	12	Secondary	Married	No	400	Average	2	Yes	Military health insurance	Husn	No					Military health insurance	4	4	3	2	3	3	3	4	4	4	5	4	3	3	3	4	3	3	4	5		3	4	5	3	2	Yes	7Min	ASES Jordanians
JOA263	Jordanian	Female	12	Secondary	Married	Yes	350	Average	6	No		Husn	No						4	2	4	3	2	3	2	4	5	3	2	3	4	2	3	4	3	2	3	5		4	5	3	4	3	Yes	5Min	ASES Jordanians
JOA264	Jordanian	Female	12	Secondary	Married	No	300	Average	3	Yes	Safty net health insurence	Husn	No					Safty net health insurence	3	3	2	2	2	3	4	3	4	3	3	3	4	2	4	1	3	3	3	4		4	3	3	5	5	Yes	7Min	ASES Jordanians
JOA265	Jordanian	Female	16	Under Graduate studies	Married	No	500	Average-Poor	2	Yes	Military health insurance	Husn	No					Military health insurance	4	5	1	1	3	2	1	5	3	4	4	3	4	5	1	4	4	4	4	4		3	3	5	2	1	Yes	5Min	ASES Jordanians
JOA266	Jordanian	Female	19	Graduate Studies	Married	Yes	1000	Average	6	Yes	Ministry of health health insurance	Husn	Yes	Yes	6			Ministry of health health insurance	3	3	3	2	3	3	4	2	3	3	4	3	3	3	2	4	4	3	4	3	4	3	4	4	2	3	Yes	3Min	ASES Jordanians
JOA267	Jordanian	Female	18	Graduate Studies	Single	No		Average	5	Yes	Safty net health insurence	Husn	Yes	Yes	5			Safty net health insurence	4	5	2	2	3	4	4	3	2	3	4	3	5	2	4	2	4	4	4	4	3	4	2	3	4	3	No	10Min	ASES Jordanians
JOA268	Jordanian	Female	0	Illiterate	Married	No	150	Poor	8	Yes	Safty net health insurence	Ketm	No					Safty net health insurence	3	4	4	1	1	1	1	3	3	2	5	1	1	1	1	3	5	5	4	3	3	1	3	5	1	5	Yes	13Min	ASES Jordanians
JOA269	Jordanian	Female	18	Graduate Studies	Married	No	1000	Average-Rich	3	Yes	Jordan Bar Association health insurance + Jordan Dental Association health insurance	Husn	Yes	Yes	3			Jordan Bar Association health insurance و الTeeth Pain	5	4	1	1	4	4	4	5	3	4	4	4	4	3	5	4	4	4	4	4		4	4	4	5	2	No	3Min	ASES Jordanians
JOA270	Jordanian	Female	16	Under Graduate studies	Married	No	450	Average-Poor	6	Yes		Al Sarih	Yes	Yes	6				4	4	4	4	4	4	4	3	2	2	5	3	3	1	3	5	4	4	4	4		3	3	3	2	3	No	5Min	ASES Jordanians
JOA271	Jordanian	Female	0	Illiterate	Married	No	700	Average	7	Yes	Ministry of health health insurance	Husn	Yes	Yes	7			Ministry of health health insurance	3	3	1	1	3	3	3	2	1	4	4	2	3	1	3	3	3	3	4	4	5	3	3	2	1	2	No	6Min	ASES Jordanians
JOA272	Jordanian	Female	14	Under Graduate studies	Married	No	800	Average	4	Yes	Ministry of health health insurance	Husn	Yes	Yes	4			Ministry of health health insurance	4	5	1	1	3	4	4	3	4	4	5	3	4	2	3	5	5	5	5	5	5	5	5	5	4	2	No	5Min	ASES Jordanians
JOA273	Jordanian	Female	16	Under Graduate studies	Married	No	900	Average	5	Yes	Municipal health insurance	Al Sarih	Yes	Yes	5			Municipal health insurance	4	5	3	3	3	3	3	2	2	3	4	3	4	2	3	5	4	5	5	5	5	5	5	5	5	2	No	3Min	ASES Jordanians
JOA274	Jordanian	Female	14	Under Graduate studies	Single	No	500	Average-Rich	8	Yes	Civil service health insurance	Husn	No					Civil service health insurance	4	3	1	1	1	1	5	1	5	5	5	5	2	1	4	4	5	4	5	4		4	5	5	5	3	No	5Min	ASES Jordanians
JOA275	Jordanian	Female	19	Graduate Studies	Married	No	1000	Average-Rich	6	Yes		Irbid	Yes	Yes	6				5	4	3	2	3	4	3	4	3	3	3	4	4	2	5	4	4	4	4	4	4	4	5	4	5	3	No	3Min	ASES Jordanians
JOA276	Jordanian	Female	14	Under Graduate studies	Married	No	1000	Average	6	Yes	Retirement health insurance	Husn	Yes	Yes	6			Retirement health insurance	4	4	3	2	3	4	3	3	4	4	4	4	3	3	5	4	4	4	4	4	4	3	5	4	4	3	No	4Min	ASES Jordanians
JOA277	Jordanian	Female	19	Graduate Studies	Married	No	2500	Average-Rich	4	Yes	Ministry of health health insurance	Irbid-Eastern Block	Yes	Yes	4			Ministry of health health insurance	5	5	1	1	3	4	4	4	4	4	5	5	4	3	5	4	4	4	5	4		4	3	4	5	1	No	5Min	ASES Jordanians
JOA278	Jordanian	Female	14	Under Graduate studies	Married	No	400	Poor	6	Yes	Ministry of health health insurance	Husn	Yes	Yes	6			Ministry of health health insurance	2	5	2	1	2	3	4	3	3	4	4	1	3	1	3	4	3	4	4	4	5	1	4	3	3	4	No	10Min	ASES Jordanians
JOA279	Jordanian	Female	14	Under Graduate studies	Married	No	800	Average	6	Yes	Military health insurance	Husn	Yes	Yes	6			Military health insurance	5	5	1	1	3	3	4	4	4	4	3	3	2	3	5	4	4	5	5	5		2	3	2	5	2	No	5Min	ASES Jordanians
JOA280	Jordanian	Female	14	Under Graduate studies	Married	No	1000	Average	2	Yes	Civil service health insurance	Husn	Yes	Yes	2			Civil service health insurance	3	4	1	1	3	2	3	3	3	4	4	3	3	1	5	2	3	3	4	4		2	5	3	5	3	Yes	7Min	ASES Jordanians
JOA281	Jordanian	Female	12	Secondary	Single	No	860	Average	7	Yes	Ministry of health health insurance-Civil service health insurance	Husn	Yes	Yes	7			Ministry of health health insurance-Civil service health insurance	4	4	3	2	3	3	4	5	3	5	4	4	3	2	4	4	5	5	5	5		2	3	3	4	2	Yes	10Min	ASES Jordanians
JOA282	Jordanian	Male	12	Secondary	Married	Yes	350	Poor	4	Yes	Safty net health insurence	Al Husn refugee camp	Yes	Yes	4			Safty net health insurence	3	4	5	3	4	5	5	5	3	3	5	2	5	2	5	5	3	3	4	5		4	2	2	5	1	Yes	5Min	ASES Jordanians
JOA283	Jordanian	Female	12	Secondary	Married	No	220	Average	3	No		Husn	No						5	5	1	1	4	5	4	4	3	3	5	4	3	3	4	4	4	3	5	5		4	5	2	4	2	Yes	3Min	ASES Jordanians
JOA284	Jordanian	Female	12	Secondary	Married	Yes	320	Average-Poor	6	Yes	Civil service health insurance	Husn	Yes	Yes	6			Civil service health insurance	2	1	5	5	1	1	2	3	2	2	3	2	2	1	2	1	2	3	2	4	3	3	2	3	1	4	No	4Min	ASES Jordanians
JOA285	Jordanian	Female	14	Under Graduate studies	Married	No	760	Average	5	Yes	Ministry of health health insurance	Al Sarih	Yes	Yes	5			Ministry of health health insurance	4	4	3	3	1	1	1	5	3	2	1	2	4	1	3	1	1	2	3	1	2	1	1	1	5	4	No	13Min	ASES Jordanians
JOA286	Jordanian	Male	14	Under Graduate studies	Married	No	600	Average-Poor	4	Yes	Civil service health insurance	Irbid	Yes	Yes	4			Civil service health insurance	4	4	2	1	3	3	3	3	3	4	5	3	3	2	4	1	2	3	3	4	4	1	3	3	4	4	No	5Min	ASES Jordanians
JOA287	Jordanian	Female	14	Under Graduate studies	Married	No	400	Average	7	Yes	Ministry of islamic awqaf trust affairs health insurance	Al Husn refugee camp	No					Ministry of islamic awqaf trust affairs health insurance	3	3	3	4	3	3	2	3	3	3	4	2	2	2	3	4	3	3	3	4		4	2	4	4	3	Yes	13Min	ASES Jordanians
JOA288	Jordanian	Male	14	Under Graduate studies	Married	Yes	430	Average	7	Yes	Civil service health insurance	Al Husn refugee camp	Yes	Yes	7			Civil service health insurance	5	5	1	1	3	4	4	5	3	4	4	4	3	3	4	4	3	5	5	4		5	3	4	4	2	No	10Min	ASES Jordanians
JOA289	Jordanian	Female	12	Secondary	Married	No	350	Average	5	Yes	Military health insurance	Husn	No					Military health insurance	4	4	3	1	2	3	4	3	1	3	3	3	2	1	4	5	4	4	3	5		4	2	5	4	3	Yes	7Min	ASES Jordanians
JOA290	Jordanian	Female	12	Secondary	Married	No	500	Average	6	Yes	Military health insurance	Husn	No					Military health insurance	3	4	1	1	3	3	3	4	4	3	4	4	4	4	4	3	4	4	3	3		4	5	3	4	5	Yes	5Min	ASES Jordanians
JOA291	Jordanian	Female	12	Secondary	Married	No	300	Average	6	Yes	Military health insurance	Husn	No					Military health insurance	3	4	2	1	3	3	3	3	4	3	4	4	3	2	3	3	4	4	4	3		3	3	3	4	3	Yes	7Min	ASES Jordanians
JOA292	Jordanian	Female	9	Primary	Widow	No	290	Average	2	Yes	Ministry of health health insurance	Husn	Yes	Yes	2			Ministry of health health insurance	3	4	2	2	3	3	3	4	4	4	3	3	3	2	2	3	3	4	3	3		3	2	3	3	3	Yes	8Min	ASES Jordanians
JOA293	Jordanian	Male	12	Secondary	Married	No	400	Average	2	Yes	Military health insurance	Husn	Yes	Yes	2			Military health insurance	4	5	1	1	4	5	4	5	4	4	5	3	4	4	5	5	5	5	5	4		3	4	4	4	3	Yes	5Min	ASES Jordanians
JOA294	Jordanian	Female	16	Under Graduate studies	Married	No	400	Average-Poor	2	Yes	Military health insurance	Husn	No					Military health insurance	5	5	2	1	4	4	3	5	4	4	5	4	4	4	5	5	4	4	5	4		4	3	4	2	3	No	8Min	ASES Jordanians
JOA295	Jordanian	Female	12	Secondary	Married	No	300	Average	6	Yes	Social development health insurence	Irbid-Sal	Yes	Yes	6			Social development health insurence	4	4	3	4	2	3	3	4	3	3	4	2	4	2	4	4	2	4	4	4		1	1	2	3	4	No	6Min	ASES Jordanians
JOA296	Jordanian	Female	12	Secondary	Seperated	No	300	Average	2	Yes	Civil service health insurance	Betaras	Yes	Yes	2			Civil service health insurance	4	3	3	1	5	5	4	5	3	5	5	5	5	5	5	5	5	5	5	4		5	5	5	5	3	Yes	5Min	ASES Jordanians
JOA297	Jordanian	Male	12	Secondary	Married	No	667	Average	4	Yes	Governmental health insurance	Al Mazar	Yes	Yes	4			Governmental health insurance	3	3	2	2	2	3	2	3	1	3	3	2	3	1	3	4	3	3	3	3		4	3	2	3	3	No	7Min	ASES Jordanians
JOA298	Jordanian	Male	12	Secondary	Married	No	560	Average-Poor	11	No		Al Sarih	Yes	Yes	11				4	5	2	1	3	2	4	3	3	4	4	3	2	2	3	4	4	5	4	3		3	4	4	4	2	No	5Min	ASES Jordanians
JOA299	Jordanian	Male	16	Under Graduate studies	Married	No	400	Extremly Poor	2	Yes	Governmental health insurance	University St. Irbid	Yes	Yes	2			Governmental health insurance	3	5	1	1	3	3	4	3	2	4	4	3	4	3	4	4	4	4	4	5	4	4	4	4	4	3	No	3Min	ASES Jordanians
JOA300	Jordanian	Male	14	Under Graduate studies	Married	Yes	470	Poor	6	Yes	Governmental health insurance	Irbid-Eastern Block	Yes	Yes	6			Governmental health insurance	4	4	3	3	5	5	5	4	4	5	5	2	4	2	3	5	4	4	5	5	1	3	4	4	4	3	No	5Min	ASES Jordanians
JOA301	Jordanian	Female	14	Under Graduate studies	Married	No	400	Average-Poor	5	Yes	Governmental health insurance	Irbid	Yes	Yes	5			Governmental health insurance	3	3	3	2	2	2	4	3	3	3	3	2	3	1	3	3	4	4	2	3		3	2	2	2	3	No	10Min	ASES Jordanians
JOA302	Jordanian	Male	14	Under Graduate studies	Seperated	No	350	Extremly Poor	3	Yes	Governmental health insurance	Irbid	Yes	Yes	3			Governmental health insurance	1	3	4	2	1	1	1	1	1	2	4	2	2	1	1	5	3	4	3	4	1	5	3	2	1	5	No	7Min	ASES Jordanians
JOA303	Jordanian	Female	14	Under Graduate studies	Single	No	320	Average	1	Yes	Social development health insurence	Hakama	Yes	Yes	1			Social development health insurence	4	5	2	2	4	3	3	3	2	4	5	2	3	3	3	2	4	5	4	5		4	3	4	5	3	No	13Min	ASES Jordanians
JOA304	Jordanian	Female	14	Under Graduate studies	Married	No	700	Average	5	Yes	Governmental health insurance	30 St. Irbid	Yes	Yes	5			Governmental health insurance	4	3	3	2	3	3	4	3	2	3	3	3	4	4	4	2	4	4	4	3	2	2	4	3	2	3	No	5Min	ASES Jordanians
JOA305	Jordanian	Female	16	Under Graduate studies	Married	No	1000	Average	5	Yes	Governmental health insurance	Irbid	Yes	Yes	5			Governmental health insurance	4	4	1	3	4	4	4	4	4	4	4	3	4	3	4	4	4	4	4	4	4	4	4	3	3	2	No	10Min	ASES Jordanians
JOA306	Jordanian	Female	16	Under Graduate studies	Married	No	300	Average	2	Yes	Military health insurance	Irbid	Yes	Yes	2			Military health insurance	4	4	2	1	3	4	4	4	3	4	5	3	4	3	5	5	4	5	4	4		3	4	4	4	2	No	10Min	ASES Jordanians
JOA307	Jordanian	Female	16	Under Graduate studies	Married	No	310	Average	4	Yes	Governmental health insurance	Irbid	Yes	Yes	4			Governmental health insurance	5	5	2	1	4	5	4	5	5	5	4	4	4	3	5	5	4	5	5	5		4	4	5	5	1	No	5Min	ASES Jordanians
JOA308	Jordanian	Female	14	Under Graduate studies	Single	No	400	Average	4	Yes	Governmental health insurance	Turkman St. Irbid	Yes	Yes	4			Governmental health insurance	4	3	2	3	3	3	4	2	2	3	3	2	3	3	4	4	2	4	3	4		3	2	3	4	3	No	3Min	ASES Jordanians
JOA309	Jordanian	Female	12	Secondary	Married	No	600	Average	4	Yes	Governmental health insurance	Irbid-Eastern Block	Yes	Yes	4			Governmental health insurance	4	4	4	2	5	5	5	4	4	5	5	3	3	3	5	2	4	5	5	3		4	4	4	5	3	No	5Min	ASES Jordanians
JOA310	Jordanian	Female	16	Under Graduate studies	Single	m	250	Average	5	Yes	Governmental health insurance	Irbid	Yes	Yes	5			Governmental health insurance	4	5	4	1	3	3	3	4	3	3	4	4	3	3	4	5	5	5	4	3		2	4	3	2	2	No	10Min	ASES Jordanians
JOA311	Jordanian	Male	16	Under Graduate studies	Married	No	400	Poor	4	Yes	Governmental health insurance	Irbid	Yes	Yes	4			Governmental health insurance	3	4	2	2	3	3	2	3	3	3	3	2	2	1	4	2	2	3	2	4		2	2	2	3	3	No	5Min	ASES Jordanians
JOA312	Jordanian	Female	14	Under Graduate studies	Single	No	500	Average	1	Yes	Governmental health insurance	Irbid	Yes	Yes	1			Governmental health insurance	5	4	1	2	3	4	3	4	3	3	4	4	3	2	4	5	5	4	4	4		3	4	4	2	1	No	4Min	ASES Jordanians
JOA313	Jordanian	Female	12	Secondary	Single	No	300	Average	2	Yes	Governmental health insurance	Irbid	Yes	Yes	2			Governmental health insurance	5	5	2	1	5	4	3	4	3	4	5	4	3	4	5	5	5	5	5	5		4	5	5	5	2	No	10Min	ASES Jordanians
JOA314	Jordanian	Male	18	Graduate Studies	Married	No	540	Average	4	Yes	Social development health insurence	Kufr Jabr-Irbid	Yes	Yes	4			Social development health insurence	4	4	2	2	3	4	4	4	3	4	4	3	4	2	4	4	4	4	5	4		3	4	4	5	3	No	12Min	ASES Jordanians
JOA315	Jordanian	Male	16	Under Graduate studies	Married	No	1000	Average	5	Yes	Governmental health insurance		Yes	Yes	5			Governmental health insurance	4	4	2	2	3	4	4	4	3	4	4	3	3	3	4	4	4	4	4	4		4	4	3	2	2	No	3Min	ASES Jordanians
JOA316	Jordanian	Male	16	Under Graduate studies	Married	No	1100	Average-Poor	5	Yes	Governmental health insurance	Irbid	Yes	Yes	5			Governmental health insurance	2	2	1	1	2	3	3	2	4	1	1	3	3	2	4	4	3	4	3	4		3	3	3	4	5	No	10Min	ASES Jordanians
JOA317	Jordanian	Male	14	Under Graduate studies	Married	No	600	Average	7	Yes	Governmental health insurance	Irbid	Yes	Yes	7			Governmental health insurance	4	4	1	1	3	4	3	3	3	4	4	4	4	2	5	4	4	5	5	5		4	4	4	4	2	No	5Min	ASES Jordanians
JOA318	Jordanian	Female	14	Under Graduate studies	Single	No	700	Average-Rich	6	Yes	Governmental health insurance	Nuaimeh	Yes	Yes	6			Governmental health insurance	4	4	2	1	3	4	4	4	4	4	5	4	3	2	5	4	3	5	5	5		3	4	4	5	3	No	8Min	ASES Jordanians
JOA319	Jordanian	Male	14	Under Graduate studies	Married	No	325	Average		Yes	Governmental health insurance	Irbid	Yes	Yes				Governmental health insurance	5	5	1	1	4	5	4	4	3	5	5	4	3	3	5	5	4	4	5	4		2	3	4	3	2	No	5Min	ASES Jordanians
JOA320	Jordanian	Male	14	Under Graduate studies	Married	No	700	Average	5	Yes	Governmental health insurance	Irbid	Yes	Yes	5			Governmental health insurance	4	4	2	2	4	4	4	5	4	4	4	3	3	3	4	4	4	4	4	5		5	5	4	5	2	No	3Min	ASES Jordanians
JOA321	Jordanian	Female	16	Under Graduate studies	Married	No	1000	Average	5	Yes	Jordan Bar Association health insurance -Private insurance	Irbid	Yes	Yes	5			Jordan Bar Association health insurance -Private insurance	3	4	3	2	3	3	4	4	4	4	4	4	3	3	4	4	4	4	4	4		3	4	4	4	3	No	7Min	ASES Jordanians
JOA322	Jordanian	Male	12	Secondary	Married	Yes	600	Average-Poor	5	Yes	Governmental health insurance	Irbid	Yes	Yes	5			Governmental health insurance	3	3	4	4	2	3	3	2	1	2	4	1	4	2	4	4	2	4	4	3		2	4	2	4	4	No	5Min	ASES Jordanians
JOA323	Jordanian	Male	16	Under Graduate studies	Widow	Yes	350	Average-Poor	5	Yes	Governmental health insurance	Nuaimeh	Yes	Yes	5			Governmental health insurance	3	3	4	4	2	3	3	3	2	2	3	2	3	1	3	3	3	4	4	3		4	4	2	4	4	No	7Min	ASES Jordanians
JOA324	Jordanian	Female	16	Under Graduate studies	Married	No	350	Average	6	Yes	Governmental health insurance	Irbid	Yes	Yes	6			Governmental health insurance	4	4	3	3	3	5	3	3	2	3	4	3	4	3	4	4	4	4	4	4		3	2	2	4	2	No	10Min	ASES Jordanians
JOA325	Jordanian	Female	16	Under Graduate studies	Single	No	260	Average	5	Yes	Military health insurance	Karm Hijazi-Irbid	Yes	Yes	5			Military health insurance	3	4	2	2	3	3	3	3	3	4	4	3	3	3	4	4	4	4	4	4	4	3	4	4	4	2	No	8Min	ASES Jordanians
JOA326	Jordanian	Male	14	Under Graduate studies	Married	No	420	Average	6	Yes	Military health insurance	Irbid	Yes	Yes	6			Military health insurance	3	2	2	4	2	3	3	4	3	3	4	3	4	2	4	3	4	4	4	4	4	3	2	1	3	3	No	8Min	ASES Jordanians
JOA327	Jordanian	Female	14	Under Graduate studies	Married	Yes	350	Rich	2	Yes	Ministry of health health insurance	Kufr Youba	Yes	Yes	2			Ministry of health health insurance	5	4	3	2	4	4	4	5	4	4	5	4	4	4	4	3	5	5	4	4		4	5	4	4	2	No	5Min	ASES Jordanians
JOA328	Jordanian	Male	16	Under Graduate studies	Married	No	535	Average	2	Yes	Governmental health insurance	Irbid	Yes	Yes	2			Governmental health insurance	3	4	1	1	2	2	3	3	3	5	4	3	4	2	4	4	4	5	4	4		3	4	3	3	3	No	9Min	ASES Jordanians
JOA329	Jordanian	Male	14	Under Graduate studies	Married	No	300	Extremly Poor	4	Yes	Governmental health insurance	Al Sarih	Yes	Yes	4			Governmental health insurance	5	5	3	1	5	5	5	5	5	5	5	2	3	2	4	5	5	5	5	5		4	4	2	5	1	No	10Min	ASES Jordanians
JOA330	Jordanian	Female	12	Secondary	Married	No	300	Average	7	Yes	Safty net health insurence	Al Husn refugee camp	Yes	Yes	7			Safty net health insurence	4	5	1	1	3	3	5	5	5	5	5	3	4	3	5	3	3	4	5	5		4	5	4	5	3	Yes	8Min	ASES Jordanians
JOA331	Jordanian	Male	12	Secondary	Married	Yes	600	Average	6	Yes	Military health insurance	Husn	Yes	Yes	6			Military health insurance	5	4	4	4	4	4	4	5	3	1	5	2	5	1	3	4	3	2	4	4		4	3	3	5	5	Yes	9Min	ASES Jordanians
JOA332	Jordanian	Female	12	Secondary	Widow	Yes	400	Extremly Rich	4	Yes	Military health insurance	Husn	No					Military health insurance	5	3	1	4	4	4	3	4	3	3	3	4	5	4	5	4	3	3	4	5		2	3	4	5	1	Yes	13Min	ASES Jordanians
JOA333	Jordanian	Female	12	Secondary	Single	No	900	Average	6	Yes	Safty net health insurence	Husn	Yes					Safty net health insurence	5	4	4	4	4	5	3	5	5	2	3	5	3	4	4	4	4	3	5	4		2	4	4	5	3	Yes	8Min	ASES Jordanians
JOA334	Jordanian	Female	16	Under Graduate studies	Married	No	450	Average	2	Yes	Military health insurance	Lwaa Kura-Irbid	No					Military health insurance	5	5	1	1	5	5	4	5	3	4	5	5	2	3	5	5	5	5	5	4		3	2	2	5	1	No	10Min	ASES Jordanians
JOA335	Jordanian	Female	16	Under Graduate studies	Married	No	320	Average	7	Yes	Military health insurance		No					Military health insurance	5	3	3	1	4	4	4	5	3	3	3	3	4	1	4	2	3	3	3	4		3	2	3	5	4	Yes	7Min	ASES Jordanians
JOA336	Jordanian	Female	16	Under Graduate studies	Married	No	350	Average-Poor	4	Yes	Military health insurance	Husn	No					Military health insurance	3	3	3	1	1	4	2	4	5	2	4	2	1	1	2	1	3	3	2	3		1	1	3	3	5	No	3Min	ASES Jordanians
JOA337	Jordanian	Female	16	Under Graduate studies	Married	No	400	Average-Poor	3	Yes	Military health insurance	Husn	No					Military health insurance	4	4	1	1	3	3	3	3	2	3	5	3	3	2	3	3	2	2	3	5		2	2	3	3	3	No	8Min	ASES Jordanians
JOA338	Jordanian	Female	16	Under Graduate studies	Married	No	420	Average	3	Yes	Military health insurance	Husn	No					Military health insurance	5	5	3	2	4	5	3	5	5	3	5	4	3	5	5	3	3	3	4	5		5	5	5	5	1	Yes	5Min	ASES Jordanians
JOA339	Jordanian	Female	10	Primary	Married	No	195	Poor	2	Yes	Governmental health insurance	Husn	No					Governmental health insurance	2	2	3	2	2	1	2	1	1	2	3	2	1	1	2	2	2	2	2	2		2	1	3	1	5	Yes	9Min	ASES Jordanians
JOA340	Jordanian	Female	16	Under Graduate studies	Married	No	990	Average	4	Yes	Ministry of education health insurance	Husn	Yes	Yes	4			Ministry of education health insurance	5	5	2	1	5	5	3	5	5	5	5	4	3	4	4	2	4	5	5	5		5	5	5	5	2	No	5Min	ASES Jordanians
JOA341	Jordanian	Female	11	Secondary	Married	No	50	Average	2	Yes	Safty net health insurence	Husn	No					Safty net health insurence	4	3	4	1	3	4	5	5	5	5	5	1	2	3	3	3	3	3	5	5		1	5	4	2	5	Yes	5Min	ASES Jordanians
JOA342	Jordanian	Female	14	Under Graduate studies	Married	No	600	Average	2	No		Husn	Yes	Yes	2				4	5	1	1	2	3	3	4	4	3	4	2	5	2	4	4	4	4	3	5		3	3	4	4	3	Yes	8Min	ASES Jordanians
JOA343	Jordanian	Female	14	Under Graduate studies	Married	No	300	Average	6	Yes	Safty net health insurence	Husn	No					Safty net health insurence	5	4	4	1	4	5	3	5	5	2	5	4	5	4	2	2	3	3	5	5		4	4	5	2	3	No	5Min	ASES Jordanians
JOA344	Jordanian	Female	14	Under Graduate studies	Married	No	350	Average	4	Yes	Ministry of Public Works & Housing health insurance	Husn	No					Ministry of Public Works & Housing health insurance	4	5	3	3	3	4	5	5	4	3	4	3	2	3	5	4	3	3	5	5		4	4	5	4	3	Yes	8Min	ASES Jordanians
JOA345	Jordanian	Female	16	Under Graduate studies	Married	No	800	Average		Yes	Military health insurance	Husn	Yes	Yes				Military health insurance	4	5	3	3	4	4	4	4	3	3	5	5	5	5	5	5	4	5	5	5		1	2	5	5	3	Yes	5Min	ASES Jordanians
JOA346	Jordanian	Female	10	Primary	Married	No	600	Average-Rich	6	Yes	Military health insurance	Husn	No					Military health insurance	4	3	4	3	3	3	3	5	2	3	3	3	3	4	4	5	4	4	4	5		5	4	3	4	1	No	5Min	ASES Jordanians
JOA347	Jordanian	Female	14	Under Graduate studies	Seperated	No	130	Poor	3	Yes	National Aid Fund	Al Husn refugee camp	No					National Aid Fund	4	4	1	1	3	2	5	3	2	5	5	2	5	2	4	2	5	5	3	5		5	4	4	4	3	Yes	8Min	ASES Jordanians
JOA348	Jordanian	Female	12	Secondary	Widow	No	240	Poor	3	Yes	Ministry of education health insurance	Husn	Yes	Yes	3			Ministry of education health insurance	2	2	1	1	1	1	2	3	2	3	4	2	3	1	2	2	2	3	2	4		2	3	4	2	5	Yes	9Min	ASES Jordanians
JOA349	Jordanian	Female	14	Under Graduate studies	Married	Yes	660	Average	4	Yes	Ministry of health health insurance	Husn	Yes	Yes	4			Ministry of health health insurance	2	1	3	2	2	4	2	2	4	2	3	2	2	1	4	4	2	2	4	3	3	2	1	4	2	3	No	5Min	ASES Jordanians
JOA350	Jordanian	Female	16	Under Graduate studies	Married	No	360	Average	3	No		Jerash	No						1	4	4	2	1	1	2	1	3	2	2	1	3	1	4	1	3	4	3	1	4	2	1	1	3	5	No	13Min	ASES Jordanians
JOA351	Jordanian	Female	9	Primary	Married	No	300	Average-Poor	5	No		Al Husn refugee camp	No						4	4	2	1	3	3	2	3	5	5	5	3	2	1	2	3	4	3	5	5		2	4	5	1	1	Yes	10Min	ASES Jordanians
JOA352	Jordanian	Female	12	Secondary	Married	No	300	Average	5	No		Husn	No						3	4	2	1	3	5	4	4	4	4	5	2	2	3	2	2	3	3	5	5		3	2	4	5	4	Yes	5Min	ASES Jordanians
JOA353	Jordanian	Female	14	Under Graduate studies	Single	No	500	Average	5	Yes	Military health insurance	Irbid	No					Military health insurance	4	5	3	2	3	4	3	5	2	3	5	4	2	4	4	2	3	2	4	4		3	3	2	2	2	Yes	3Min	ASES Jordanians
JOA354	Jordanian	Female	7	Primary	Widow	Yes		Poor	5	Yes	National Aid Fund	Husn	No					National Aid Fund	4	3	3	4	4	3	3	3	4	3	3	2	4	4	4	4	4	4	4	5		5	5	2	4	3	Yes	13Min	ASES Jordanians
JOA355	Jordanian	Female	16	Under Graduate studies	Single	No	700	Average	3	Yes	Ministry of education health insurance	Husn	Yes	Yes	3			Ministry of education health insurance	3	4	4	2	1	1	3	2	4	4	4	5	4	4	4	4	4	4	2	4		4	4	4	4	4	No	8Min	ASES Jordanians
JOA356	Jordanian	Female	16	Under Graduate studies	Married	No	900	Average	7	Yes	Military health insurance	Husn	Yes	Yes	7			Military health insurance	4	4	1	1	4	4	4	3	4	4	5	4	3	2	4	4	4	4	5	2		2	3	3	4	4	No	5Min	ASES Jordanians
JOA357	Jordanian	Female	16	Under Graduate studies	Married	No	300	Average	4	Yes	Ministry of education health insurance	Husn	No					Ministry of education health insurance	4	1	3	1	3	5	3	5	2	2	3	3	2	2	3	1	3	3	5	3		3	2	3	4	5	Yes	3Min	ASES Jordanians
JOA358	Jordanian	Female	12	Secondary	Married	No	300	Average	2	Yes	Military health insurance	Husn	No					Military health insurance	5	5	3	1	3	5	3	5	5	3	5	3	5	4	3	4	4	4	5	5		4	4	5	4	3	No	8Min	ASES Jordanians
JOA359	Jordanian	Female	12	Secondary	Married	No	310	Average	6	Yes	Military health insurance	Husn	No					Military health insurance	4	4	3	1	4	4	4	3	4	5	4	5	3	3	3	4	4	4	3	5		3	4	5	3	4	Yes	5Min	ASES Jordanians
JOA360	Jordanian	Female	14	Under Graduate studies	Married	No	350	Average	5	Yes	Safty net health insurence	Husn	No					Safty net health insurence	5	4	3	1	3	3	4	3	3	4	4	4	4	3	4	3	5	5	3	4		4	3	3	3	3	Yes	7Min	ASES Jordanians
JOA361	Jordanian	Female	12	Secondary	Married	No	400	Poor	4	Yes	Military health insurance	Husn	No					Military health insurance	3	3	1	1	3	3	5	4	2	3	3	1	5	1	1	3	2	2	3	3		2	2	3	2	2	No	8Min	ASES Jordanians
JOA362	Jordanian	Female	12	Secondary	Married	No	420	Poor	4	Yes	Military health insurance	Husn	No					Military health insurance	3	3	4	4	3	3	3	4	2	3	3	1	5	1	1	2	2	2	3	3		2	2	3	2	5	Yes	5Min	ASES Jordanians
JOA363	Jordanian	Male	12	Secondary	Married	Yes	400	Average	7	Yes	Military health insurance		Yes					Military health insurance	3	2	1	1	5	5	1	5	4	5	5	3	5	5	5	5	5	5	1	5		1	4	5	5	1	Yes	3Min	ASES Jordanians
JOA364	Jordanian	Female	7	Primary	Married	No	400	Average	7	Yes	Military health insurance		No					Military health insurance	3	4	1	1	3	3	2	5	4	3	4	3	1	1	5	4	3	3	3	5		1	4	5	5	1	Yes	5Min	ASES Jordanians
JOA365	Jordanian	Female	12	Secondary	Married	Yes	250	Average-Poor	7	Yes	Military health insurance	Husn	No					Military health insurance	2	3	3	4	2	2	3	4	3	4	4	2	3	1	2	2	3	3	4	4	3	3	2	4	2	5	No	5Min	ASES Jordanians
JOA366	Jordanian	Female	12	Secondary	Married	Yes	250	Average-Poor	4	No		Husn	No						3	3	3	2	4	5	5	5	5	5	5	2	3	1	2	4	5	3	5	5	1	4	5	1	2	3	No	13Min	ASES Jordanians
JOA367	Jordanian	Female	12	Secondary	Seperated	No	100	Extremly Poor	4	Yes	Military health insurance	Husn	No					Military health insurance	1	1	2	1	1	1	1	2	3	2	3	1	2	1	3	1	2	3	2	2	2	2	3	3	3	4	No	13Min	ASES Jordanians
JOA368	Jordanian	Female	14	Under Graduate studies	Married	Yes	400	Average	9	Yes	Military health insurance	Husn	No					Military health insurance	3	4	2	4	3	3	3	5	3	3	3	3	4	1	5	4	3	4	2	4	4	4	3	2	4	2	No	8Min	ASES Jordanians
JOA369	Jordanian	Female	16	Under Graduate studies	Married	No	500	Average-Rich	6	No		Husn	No						4	4	3	2	3	4	4	4	3	3	4	3	4	3	4	4	4	4	4	3	4	4	2	4	4	2	No	5Min	ASES Jordanians
JOA370	Jordanian	Female	12	Secondary	Married	Yes	350	Average	7	Yes	Military health insurance	Husn	No					Military health insurance	4	4	5	5	2	3	4	2	3	2	4	2	2	3	3	2	4	2	2	2	1	1	4	2	2	4	No	13Min	ASES Jordanians
JOA371	Jordanian	Female	9	Primary	Married	No	312	Average	5	Yes	Military health insurance	Husn	No					Military health insurance	4	4	1	1	4	4	4	4	4	4	4	4	4	3	2	3	4	4	4	4		4	5	5	4	3	Yes	13Min	ASES Jordanians
JOA372	Jordanian	Female	12	Secondary	Married	Yes	300	Average	5	Yes	Military health insurance	Husn	No					Military health insurance	3	4	3	4	3	3	3	4	3	3	5	3	3	4	4	3	4	4	4	4	1	1	2	4	4	4	No	9Min	ASES Jordanians
JOA373	Jordanian	Female	12	Secondary	Single	No	500	Average-Rich		Yes	Ministry of education health insurance	Husn	Yes	Yes				Ministry of education health insurance	4	4	3	2	2	4	5	5	5	3	4	5	4	2	4	3	3	4	5	5		1	4	5	5	1	No	10Min	ASES Jordanians
JOA374	Jordanian	Female	12	Secondary	Married	No	350	Average-Poor	7	Yes	Military health insurance	Husn	No					Military health insurance	4	3	3	3	2	3	2	3	4	3	4	2	2	1	3	2	2	3	4	3	4	1	1	1	3	3	No	5Min	ASES Jordanians
JOA375	Jordanian	Female	0	Illiterate	Widow	Yes	200	Poor	11	Yes		Husn	No						3	3	3	3	3	4	2	2	1	2	3	1	1	2	2	3	2	3	3	4	1	4	3	1	1	3	Yes	13Min	ASES Jordanians
JOA376	Jordanian	Female	12	Secondary	Married	Yes	0	Average	5	No		Husn	No						3	2	4	5	4	2	4	2	2	3	3	1	4	2	2	4	2	1	3	1		4	5	1	1	3	No	10Min	ASES Jordanians
JOA377	Jordanian	Female	12	Secondary	Seperated	No	50	Average		No		Husn	No						5	5	1	1	3	3	4	5	4	4	4	3	1	2	4	4	4	4	5	5	1	4	4	4	4	2	Yes	5Min	ASES Jordanians
JOA378	Jordanian	Female	14	Under Graduate studies	Married	No	400	Average	6	Yes	JUST university health insurance	Husn	No					JUST university health insurance	4	3	3	2	3	3	3	4	3	3	4	3	1	1	3	3	5	5	5	4	3	2	4	4	4	4	No	5Min	ASES Jordanians
JOA379	Jordanian	Female	12	Secondary	Married	Yes	350	Average	4	Yes	Safty net health insurence	Husn	No					Safty net health insurence	4	3	2	1	4	4	4	5	4	3	5	3	2	2	4	4	4	4	4	4	4	4	4	4	4	2	Yes	5Min	ASES Jordanians
JOA380	Jordanian	Male	12	Secondary	Married	No	380	Average	7	Yes	Ministry of health health insurance	Irbid	Yes	Yes	7			Ministry of health health insurance	3	2	4	1	3	3	4	4	4	2	4	4	5	1	5	2	2	4	2	4		4	4	4	4	4	No	8Min	ASES Jordanians
JOA381	Jordanian	Female	9	Primary	Widow	Yes	500	Average-Poor	5	Yes	National Aid Fund	Husn	No					National Aid Fund	3	3	4	4	2	2	2	3	3	2	3	2	2	1	3	2	2	2	3	4		1	3	3	4	4	Yes	9Min	ASES Jordanians
JOA382	Jordanian	Female	16	Under Graduate studies	Married	No	535	Average-Poor	6	Yes	مجلس خدمات	Husn	Yes					مجلس خدمات	5	4	4	1	3	4	4	5	5	3	5	3	3	1	3	4	4	4	4	5		4	5	3	3	3	No	8Min	ASES Jordanians
JOA383	Jordanian	Female	12	Secondary	Married	Yes	350	Average	9	Yes	Civil service health insurance	Husn	No					Civil service health insurance	3	2	2	2	2	3	2	4	4	2	2	2	4	2	4	2	2	2	2	5		4	5	4	4	5	Yes	3Min	ASES Jordanians
JOA384	Jordanian	Female	9	Primary	Seperated	Yes	50	Extremly Poor	3	Yes	Military health insurance	Husn	No					Military health insurance	1	3	4	4	1	1	2	3	2	2	2	2	2	2	3	2	2	2	2	3	2	2	3	4	3	3	Yes	5Min	ASES Jordanians
JOA385	Jordanian	Female	16	Under Graduate studies	Married	No	420	Average	4	Yes	Military health insurance	Husn	No					Military health insurance	3	4	3	1	2	1	3	2	2	2	3	3	2	1	4	3	4	4	2	3		1	4	4	4	4	Yes	7Min	ASES Jordanians
JOA386	Jordanian	Female	16	Under Graduate studies	Seperated	No	425	Average	3	Yes	Governmental health insurance	Husn	Yes	Yes	3			Governmental health insurance	2	5	2	1	2	2	5	3	4	3	5	3	4	3	4	1	4	4	4	4		4	4	4	4	5	No	8Min	ASES Jordanians
JOA387	Jordanian	Female	9	Primary	Married	Yes	300	Average-Poor	4	Yes	Military health insurance	Husn	No					Military health insurance	4	4	1	1	4	3	3	4	3	3	4	3	2	2	4	2	3	3	3	5		2	4	3	4	2	Yes	9Min	ASES Jordanians
JOA388	Jordanian	Female	7	Primary	Married	No	100	Poor	4	Yes	Safty net health insurence	Husn	No					Safty net health insurence	2	4	1	1	2	2	2	3	3	4	3	2	1	2	2	2	4	4	2	3	3	3	2	4	3	4	Yes	13Min	ASES Jordanians
JOA389	Jordanian	Female	0	Illiterate	Married	Yes	340	Average	3	Yes	Military health insurance	Husn	No					Military health insurance	3	3	4	4	1	4	2	2	2	2	4	3	1	1	2	3	2	2	2	3		3	2	5	2	4	Yes	9Min	ASES Jordanians
JOA390	Jordanian	Female	12	Secondary	Married	Yes	300	Average	2	Yes	Military health insurance	Husn	No					Military health insurance	4	3	3	4	4	4	4	3	3	3	4	3	3	3	5	2	4	4	5	5		4	5	4	5	3	No	7Min	ASES Jordanians
JOA391	Jordanian	Male	12	Secondary	Married	Yes	300	Average	2	Yes	Military health insurance	Husn	No					Military health insurance	4	4	2	4	5	5	4	3	4	3	4	3	3	2	5	4	4	4	5	5		4	4	4	5	2	Yes	10Min	ASES Jordanians
JOA392	Jordanian	Female	16	Under Graduate studies	Married	No	1100	Average	4	Yes	Ministry of health health insurance	Husn	Yes	Yes	4			Ministry of health health insurance	3	4	2	2	3	4	3	4	3	4	4	3	3	3	4	4	3	4	4	4		4	4	4	4	2	No	5Min	ASES Jordanians
JOA393	Jordanian	Male	14	Under Graduate studies	Married	No	100	Average-Poor	4	Yes	Ministry of health health insurance	Husn	Yes	Yes	4			Ministry of health health insurance	3	4	5	5	3	3	4	4	3	3	4	3	4	2	4	4	4	4	4	4		4	4	3	4	2	No	10Min	ASES Jordanians
JOA394	Jordanian	Male	16	Under Graduate studies	Single	No	1100	Average	4	Yes	Ministry of health health insurance	Husn	Yes	Yes	4			Ministry of health health insurance	4	5	1	1	3	5	4	5	3	4	4	4	4	4	2	2	4	5	5	5		2	4	4	3	3	No	5Min	ASES Jordanians
JOA395	Jordanian	Male	13	Under Graduate studies	Single	No	1200	Average	4	Yes	Ministry of health health insurance	Husn	No					Ministry of health health insurance	5	5	1	1	5	5	4	4	2	5	5	5	4	4	3	4	4	5	4	4		3	4	4	3	3	No	5Min	ASES Jordanians
JOA396	Jordanian	Male	7	Primary	Widow	Yes	0	Average	1	Yes	King Abdullah University Hospital health insurance	Husn	No					King Abdullah University Hospital health insurance	4	4	1	1	5	4	4	4	5	4	4	3	4	1	4	4	5	1	4	4		5	4	4	4	3	Yes	5Min	ASES Jordanians
JOA397	Jordanian	Male	14	Under Graduate studies	Married	No	500	Average	2	Yes	King Abdullah University Hospital health insurance	Husn	Yes	Yes	2			King Abdullah University Hospital health insurance	5	5	4	2	4	4	4	4	4	4	4	4	4	3	5	4	4	5	5	4	4	4	4	4	4	3	No	10Min	ASES Jordanians
JOA398	Jordanian	Male	16	Under Graduate studies	Married	No	800	Average	3	Yes	Governmental health insurance	Husn	Yes	Yes	3			Governmental health insurance	4	5	1	1	4	4	4	5	4	4	5	4	3	4	4	5	5	5	5	5	5	3	4	4	2	2	No	5Min	ASES Jordanians
JOA399	Jordanian	Male	16	Under Graduate studies	Married	No	800	Average	2	Yes	Ministry of education health insurance	Husn	Yes	Yes	2			Ministry of education health insurance	4	5	1	1	4	4	4	4	3	3	4	3	3	3	3	4	4	4	4	4		4	3	3	3	2	No	5Min	ASES Jordanians
JOA400	Jordanian	Female	16	Under Graduate studies	Married	No	350	Average-Poor	2	No		Husn	Yes	Yes	2				3	4	1	2	3	3	3	3	3	3	3	3	2	2	3	3	3	3	3	4	4	3	3	3	2	4	No	5Min	ASES Jordanians
JOA401	Jordanian	Female	12	Secondary	Married	Yes	435	Average	2	Yes	Military health insurance	Husn	No					Military health insurance	4	4	1	1	3	4	3	4	3	4	3	3	4	2	4	3	4	4	5	5		4	4	4	3	1	Yes	6Min	ASES Jordanians
JOA402	Jordanian	Female	16	Under Graduate studies	Married	No	800	Average-Rich	3	Yes	Governmental health insurance	Husn	Yes	Yes	3			Governmental health insurance	4	3	4	3	3	3	3	5	4	3	3	4	4	3	5	5	4	4	5	4		2	5	5	5	4	No	6Min	ASES Jordanians
JOA403	Jordanian	Male	9	Primary	Married	Yes	435	Average		Yes			No						4	4	3	4	4	4	3	4	3	3	4	3	3	2	4	4	4	3	5	4		4	4	4	4	1	Yes	6Min	ASES Jordanians
JOA404	Jordanian	Male	12	Secondary	Married	No	1400	Average-Rich	7	No		Husn	No						4	5	1	1	3	3	5	5	4	5	3	5	3	5	5	5	4	5	4	5		4	3	2	5	2	Yes	3Min	ASES Jordanians
JOA405	Jordanian	Male	12	Secondary	Married	Yes	1000	Average-Poor	4	No		Husn	No						3	2	3	3	2	3	3	2	4	2	3	3	4	3	4	2	2	2	4	4		4	3	2	5	3	Yes	8Min	ASES Jordanians
JOA406	Jordanian	Female	10	Primary	Married	No	350	Average-Poor	4	No		Al Husn refugee camp	No						2	3	3	1	2	2	2	3	3	3	3	2	2	1	2	2	2	2	2	3		2	2	3	2	5	Yes	13Min	ASES Jordanians
JOA407	Jordanian	Female	5	Primary	Widow	No	600	Poor	6	Yes	Military health insurance	Husn	Yes	Yes	6			Military health insurance	2	3	4	1	3	3	2	3	2	3	4	2	4	2	3	2	3	3	4	4		3	4	4	3	5	Yes	13Min	ASES Jordanians
JOA408	Jordanian	Female	14	Under Graduate studies	Married	No	300	Average	8	Yes	National Aid Fund	Husn	No					National Aid Fund	4	3	2	2	3	4	4	4	4	3	5	4	3	2	4	3	3	3	4	4		4	4	4	4	4	Yes	8Min	ASES Jordanians
JOA409	Jordanian	Female	6	Primary	Married	No	450	Average	5	No		Al Husn refugee camp	No						4	5	2	1	2	1	3	5	2	3	3	3	3	1	4	5	5	5	1	2		2	1	4	5	2	Yes	3Min	ASES Jordanians
JOA410	Jordanian	Female	5	Primary	Married	No	1600	Average	12	Yes	Safty net health insurence	Al Husn refugee camp	No					Safty net health insurence	3	4	3	1	2	3	5	5	3	2	2	2	4	1	4	3	2	2	1	4		2	1	5	4	5	Yes	9Min	ASES Jordanians
JOA411	Jordanian	Female	12	Secondary	Married	Yes	900	Average	7	Yes	Military health insurance	Husn	Yes					Military health insurance	4	3	3	3	4	4	4	3	3	3	4	3	3	2	4	3	4	4	4	4	5	2	4	4	4	3	No	5Min	ASES Jordanians
JOA412	Jordanian	Female	14	Under Graduate studies	Married	No	380	Average-Poor	6	Yes	Governmental health insurance	Husn	No					Governmental health insurance	4	5	2	1	4	4	4	3	4	5	5	2	3	3	4	4	4	4	5	5		4	2	4	2	2	No	8Min	ASES Jordanians
JOA413	Jordanian	Female	6	Primary	Married	Yes	500	Average	9	No		Husn	No						4	2	4	1	3	3	3	4	2	2	2	3	3	1	2	3	2	2	3	3		2	3	3	3	5	Yes	5Min	ASES Jordanians
JOA414	Jordanian	Female	8	Primary	Married	Yes	300	Average	5	Yes	Military health insurance	Al Husn refugee camp	No					Military health insurance	4	3	4	3	4	4	2	5	4	3	4	4	4	2	3	3	3	3	5	4		4	4	5	3	2	Yes	9Min	ASES Jordanians
JOA415	Jordanian	Female	10	Primary	Single	No	200	Poor	5	No		Husn	No						2	4	4	1	3	3	4	3	2	2	4	2	2	2	2	2	3	3	4	2		3	2	3	2	5	Yes	8Min	ASES Jordanians
JOA416	Jordanian	Female	14	Under Graduate studies	Single	No	500	Average	8	Yes	Military health insurance	Husn	Yes					Military health insurance	4	4	3	2	3	3	4	5	5	4	5	4	4	4	5	4	4	5	4	4		4	4	4	4	3	No	5Min	ASES Jordanians
JOA417	Jordanian	Female	14	Under Graduate studies	Married	Yes	300	Average	8	Yes	Military health insurance	Husn	No					Military health insurance	4	4	2	2	3	3	3	3	3	3	3	3	4	2	3	4	4	4	4	2		2	4	4	4	4	No	5Min	ASES Jordanians
JOA418	Jordanian	Female	0	Illiterate	Married	No	200	Average	6	Yes	Safty net health insurence	Al Husn refugee camp	No					Safty net health insurence	2	2	4	1	1	4	2	4	2	2	3	1	2	1	2	4	3	3	2	1		1	2	3	4	5	Yes	13Min	ASES Jordanians
JOA419	Jordanian	Female	14	Under Graduate studies	Married	Yes	500	Average	7	Yes	Safty net health insurence	Husn	No					Safty net health insurence	4	2	1	4	3	3	3	4	4	2	2	2	4	1	2	4	3	3	3	5		3	4	4	2	3	Yes	7Min	ASES Jordanians
JOA420	Jordanian	Female	12	Secondary	Married	No	300	Average	5	Yes	Safty net health insurence	Husn	No					Safty net health insurence	3	3	2	1	1	4	4	4	5	3	4	3	5	3	4	3	4	4	4	5		4	5	5	4	3	Yes	8Min	ASES Jordanians
JOA421	Jordanian	Female	11	Secondary	Married	No	800	Average	6	No		Husn	No						3	3	2	2	1	2	4	4	5	4	3	4	5	2	3	4	4	4	2	5		2	5	5	4	3	No	3Min	ASES Jordanians
JOA422	Jordanian	Female	12	Secondary	Married	No	460	Average	6	Yes	Ministry of education health insurance	Husn	No					Ministry of education health insurance	4	4	1	1	3	5	5	5	3	4	4	2	5	1	3	4	4	4	5	4		2	4	4	4	2	Yes	5Min	ASES Jordanians
JOA423	Jordanian	Male	12	Secondary	Single	No	500	Average	6	Yes	Military health insurance	Husn	No					Military health insurance	4	4	1	1	2	5	5	5	3	2	5	5	5	5	4	4	3	3		5		3	5	3	3	3	No	8Min	ASES Jordanians
JOA424	Jordanian	Female	12	Secondary	Married	No	500	Average	6	Yes	Military health insurance	Husn	No					Military health insurance	4	4	2	1	3	3	3	4	3	4	4	3	1	1	4	3	4	4	5	4		4	4	4	4	2	Yes	6Min	ASES Jordanians
JOA425	Jordanian	Male	12	Secondary	Married	Yes	550	Average	4	Yes	Governmental health insurance	Al Husn refugee camp	Yes	Yes	4			Governmental health insurance	4	4	1	1	3	4	4	4	4	3	5	3	5	3	5	4	4	4	3	4		4	4	4	5	3	Yes	9Min	ASES Jordanians
JOA426	Jordanian	Female	12	Secondary	Married	No	450	Average	7	Yes	Safty net health insurence	Husn	No					Safty net health insurence	4	4	2	2	3	3	3	3	4	3	4	3	4	3	4	4	3	3	4	4		2	4	4	4	1	Yes	5Min	ASES Jordanians
JOA427	Jordanian	Female	14	Under Graduate studies	Widow	No	550	Average	5	Yes	Ministry of education health insurance	Husn	Yes	Yes	5			Ministry of education health insurance	4	4	3	2	2	3	4	4	3	3	3	2	2	1	4	3	4	4	4	4		4	2	2	4	4	Yes	10Min	ASES Jordanians
JOA428	Jordanian	Female	2	Primary	Married	Yes	240	Average-Poor	6	Yes	Governmental health insurance	Husn	No					Governmental health insurance	4	4	1	1	4	4	2	4	4	2	4	2	2	1	4	3	3	3	4	4		2	4	4	4	3	Yes	13Min	ASES Jordanians
JOA429	Jordanian	Female	16	Under Graduate studies	Married	No	800	Average	6	Yes	Ministry of education health insurance	Husn	Yes	Yes	6			Ministry of education health insurance	4	4	1	1	3	3	3	3	3	3	3	3	3	2	4	4	4	4	4	4		4	4	4	4	2	No	5Min	ASES Jordanians
JOA430	Jordanian	Female	14	Under Graduate studies	Widow	Yes	400	Average	2	Yes	Governmental health insurance	Husn	No					Governmental health insurance	4	1	4	4	2	4	2	2	4	2	2	2	2	1	5	2	2	2	2	5		2	3	4	5	5	Yes	9Min	ASES Jordanians
JOA431	Jordanian	Female	14	Under Graduate studies	Married	No	200	Average	7	Yes	Safty net health insurence	Al Sarih	No					Safty net health insurence	4	4	2	1	2	4	2	4	4	4	4	3	2	1	3	2	2	2	3	4		2	4	4	4	3	No	10Min	ASES Jordanians
JOA432	Jordanian	Female	10	Primary	Married	No	400	Average	7	Yes	Military health insurance	Husn	No					Military health insurance	4	4	3	4	3	3	3	3	4	3	4	3	3	2	3	3	4	4	4	4		2	4	4	4	3	Yes	13Min	ASES Jordanians
JOA433	Jordanian	Female	10	Primary	Married	No	600	Average-Poor	5	Yes	Military health insurance	Husn	No					Military health insurance	5	4	1	1	5	5	5	4	2	3	4	4	3	4	5	2	3	3	4	4		3	2	4	5	3	Yes	9Min	ASES Jordanians
JOA434	Jordanian	Female	12	Secondary	Married	Yes	600	Average	9	Yes	Governmental health insurance	Husn	No					Governmental health insurance	4	2	3	2	3	4	3	4	3	3	4	3	5	1	3	3	3	3	4	4		4	4	2	3	3	No	7Min	ASES Jordanians
JOA435	Jordanian	Female	12	Secondary	Married	Yes	200	Average	5	Yes	Ministry of health health insurance	Irbid	No					Ministry of health health insurance	4	3	3	2	3	3	4	4	2	2	4	2	1	1	4	3	3	3	3	5		4	2	4	4	3	Yes	5Min	ASES Jordanians
JOA436	Jordanian	Female	9	Primary	Married	Yes	300	Average	6	Yes	Military health insurance	Husn	No					Military health insurance	3	3	3	2	3	3	2	4	2	2	4	2	1	1	4	2	2	2	4	5		4	4	4	4	5	Yes	13Min	ASES Jordanians
JOA437	Jordanian	Female	16	Under Graduate studies	Married	No	900	Average	2	Yes	Military health insurance	Irbid	Yes	Yes	2			Military health insurance	4	4	1	1	4	5	4	3	2	5	5	4	3	3	5	4	4	5	5	4	4	4	5	4	4	2	No	5Min	ASES Jordanians
JOA438	Jordanian	Female	14	Under Graduate studies	Single	No	800	Average-Rich	6	No		Irbid refugee camp	Yes	Yes	6				4	4	2	1	4	3	4	4	3	4	4	4	3	4	4	5	4	5	5	4	5	3	3	3	3	2	No	5Min	ASES Jordanians
JOA439	Jordanian	Female	14	Under Graduate studies	Married	No	500	Average	5	Yes	Military health insurance	Irbid	Yes	Yes	5			Military health insurance	5	4	1	1	3	4	2	5	5	3	5	3	4	1	5	1	1	1	3	3		2	5	5	5	2	Yes	8Min	ASES Jordanians
JOA440	Jordanian	Female	12	Secondary	Married	No	500	Average	6	Yes	Safty net health insurence	Irbid	Yes	Yes	6			Safty net health insurence	4	4	1	1	3	3	5	5	5	5	5	3	4	3	3	3	4	4	5	5		4	4	4	4	2	Yes	13Min	ASES Jordanians
JOA441	Jordanian	Female	10	Primary	Married	No	200	Average-Poor	7	No		Husn	No						3	4	3	3	2	4	3	4	2	4	4	2	2	1	3	4	4	4	4	4		4	4	4	4	3	Yes	10Min	ASES Jordanians
JOA442	Jordanian	Female	12	Secondary	Married	No	500	Average	7	Yes	Military health insurance	Husn	No					Military health insurance	5	4	2	1	3	4	3	4	4	3	2	2	4	2	4	4	3	3	4	5		5	5	4	4	2	No	8Min	ASES Jordanians
JOA443	Jordanian	Female	12	Secondary	Married	No	700	Average-Poor	6	Yes	Ministry of education health insurance	Husn	No					Ministry of education health insurance	4	4	1	1	3	3	2	4	4	4	4	3	4	3	4	2	4	4	4	5		4	1	3	4	2	Yes	5Min	ASES Jordanians
JOA444	Jordanian	Female	12	Secondary	Married	No	300	Average	6	Yes	Social security health insurance	Husn	No					Social security health insurance	4	4	1	4	5	5	4	5	4	5	5	5	2	3	3	5	4	5	5	5		1	4	5	3	5	Yes	7Min	ASES Jordanians
JOA445	Jordanian	Female	16	Under Graduate studies	Married	No	428	Average	2	Yes	Ministry of education health insurance	Jerash	No					Ministry of education health insurance	3	4	2	1	2	2	2	4	3	4	4	3	4	3	4	4	4	4	4	4		5	3	3	4	3	No	3Min	ASES Jordanians
JOA446	Jordanian	Female	5	Primary	Married	No	45	Extremly Poor	3	Yes	Social development health insurence	Al Husn refugee camp	Yes					Social development health insurence	3	4	4	1	3	3	2	5	3	4	4	2	3	1	1	4	3	4	4	4		4	3	4	2	4	Yes	7Min	ASES Jordanians
JOA447	Jordanian	Male	18	Graduate Studies	Married	Yes	520	Average-Poor	6	Yes	Ministry of health health insurance	Husn	Yes	Yes	6			Ministry of health health insurance	3	3	1	2	3	3	3	3	2	4	3	3	3	2	3	4	4	4	4	4	4	3	4	3	3	2	No	3Min	ASES Jordanians
JOA448	Jordanian	Female	16	Under Graduate studies	Married	Yes	1000	Average	7	Yes	Ministry of education health insurance	Husn	No					Ministry of education health insurance	4	2	4	4	2	2	2	3	3	2	2	3	2	1	2	2	2	2	2	4		4	2	4	1	2	Yes	3Min	ASES Jordanians
JOA449	Jordanian	Female	12	Secondary	Single	No	150	Average	6	Yes	National Aid Fund	Husn	Yes	Yes	6			National Aid Fund	4	4	3	2	3	3	3	3	3	3	3	3	3	1	4	4	4	3	4	4		3	4	2	4	2	No	5Min	ASES Jordanians
JOA450	Jordanian	Female	0	Illiterate	Married	Yes	50	Poor	1	Yes	National Aid Fund	Husn	No					National Aid Fund	3	4	3	3	2	3	2	3	4	3	3	3	3	2	3	3	4	3	2	5		4	4	4	4	2	Yes	13Min	ASES Jordanians
JOA451	Jordanian	Female	12	Secondary	Married	No	650	Average	2	No		Husn	No						5	5	1	1	5	4	5	4	3	4	5	4	3	5	5	5	4	4	5	5		4	4	4	4	1	No	8Min	ASES Jordanians
JOA452	Jordanian	Female	9	Primary	Married	No	350	Average	5	No		Husn	No						4	4	3	2	3	3	3	3	3	4	4	3	3	3	4	4	4	4	4	4	4	4	4	4	4	3	Yes	7Min	ASES Jordanians
JOA453	Jordanian	Female	14	Under Graduate studies	Married	No	600	Average	7	Yes	Retirement health insurance	Husn	No					Retirement health insurance	4	3	2	1	3	3	4	4	4	4	4	4	3	3	4	5	3	2	4	4		4	4	3	3	3	Yes	8Min	ASES Jordanians
JOA454	Jordanian	Female	12	Secondary	Married	Yes	160	Poor	7	Yes	Social security health insurance	Husn	No					Social security health insurance	2	4	3	3	1	3	3	3	3	3	2	2	3	1	3	4	4	4	5	5	5	4	2	2	4	2	Yes	5Min	ASES Jordanians
JOA455	Jordanian	Female	7	Primary	Married	No	200	Average	8	Yes	Electricity company health insurance	Al Barha-Irbid	No					شركة كهرباء	4	4	2	2	3	3	5	5	2	4	4	3	4	1	4	4	4	4	4	4	4	1	2	1	3	1	Yes	13Min	ASES Jordanians
JOA456	Jordanian	Female	16	Under Graduate studies	Married	No	400	Average	5	Yes	Military health insurance	Husn	No					Military health insurance	4	5	1	1	3	4	3	5	3	4	4	3	1	2	3	3	3	3	4	4		2	2	3	3	1	Yes	8Min	ASES Jordanians
JOA457	Jordanian	Female	12	Secondary	Married	No	500	Average	6	Yes	Military health insurance	Husn	No					Military health insurance	3	5	1	1	2	4	4	4	3	4	4	3	3	4	5	4	4	4	4	4		3	3	4	5	1	Yes	4Min	ASES Jordanians
JOA458	Jordanian	Female	10	Primary	Married	No	300	Average	5	Yes	Military health insurance	Al Husn refugee camp	No					Military health insurance	3	3	2	1	2	2	3	4	2	3	3	2	1	1	3	4	4	4	4	3		2	3	4	4	3	Yes	10Min	ASES Jordanians
JOA459	Jordanian	Female	12	Secondary	Single	No	500	Average	6	Yes	Military health insurance	Husn	No					Military health insurance	4	5	2	2	3	4	3	5	3	4	5	4	2	5	5	5	5	5	5	5		5	4	5	5	2	Yes	5Min	ASES Jordanians
JOA460	Jordanian	Female	12	Secondary	Married	No	400	Average	10	Yes	Military health insurance	Husn	No					Military health insurance	4	3	3	1	4	3	4	4	1	2	4	3	2	3	4	2	4	4	4	4		3	2	3	4	2	Yes	8Min	ASES Jordanians
JOA461	Jordanian	Male	12	Secondary	Married	No	435	Average	5	Yes	Military health insurance	Al Husn refugee camp	Yes	Yes	5			Military health insurance	3	4	1	1	4	2	4	5	1	4	5	2	3	1	4	2	3	3	2	3		4	2	2	3	5	No	8Min	ASES Jordanians
JOA462	Jordanian	Female	16	Under Graduate studies	Married	No	450	Average	4	Yes	Military health insurance	Husn	No					Military health insurance	5	5	2	1	3	4	3	4	3	3	4	3	4	1	5	3	4	4	4	3		3	3	4	5	3	No	9Min	ASES Jordanians
JOA463	Jordanian	Female	12	Secondary	Married	No	200	Average	6	Yes	Military health insurance	Husn	No					Military health insurance	4	4	3	3	3	4	2	4	3	4	2	3	3	2	4	4	3	4	5	4		2	4	5	4	4	Yes	10Min	ASES Jordanians
JOA464	Jordanian	Female	12	Secondary	Married	No	500	Average	4	No		Husn	No						3	4	1	1	3	3	2	4	3	4	3	3	4	3	3	3	3	4	3	4		4	4	4	4	2	No	13Min	ASES Jordanians
JOA465	Jordanian	Female	16	Under Graduate studies	Single	No	100	Average	6	Yes	Ministry of education health insurance	Husn	No					Ministry of education health insurance	5	3	2	3	3	1	3	3	1	2	5	4	5	1	1	1	2	3	4	3		1	3	3	1	5	No	5Min	ASES Jordanians
JOA466	Jordanian	Female	16	Under Graduate studies	Married	No	300	Average	4	Yes	Military health insurance	Husn	No					Military health insurance	4	5	2	1	4	4	3	4	3	4	4	3	4	3	4	4	4	4	5	4		4	4	4	3	3	No	7Min	ASES Jordanians
JOA467	Jordanian	Female	14	Under Graduate studies	Married	Yes	600	Average	3	Yes	Ministry of education health insurance	Husn	Yes	Yes	3			Ministry of education health insurance	4	3	3	2	3	4	3	4	4	3	4	3	4	3	4	4	4	4	4	5		4	5	4	4	2	No	10Min	ASES Jordanians
JOA468	Jordanian	Female	5	Primary	Married	Yes	300	Average	5	Yes	Safty net health insurence	Husn	No					Safty net health insurence	4	2	3	2	3	4	2	4	4	2	4	3	2	1	3	1	4	3	5	4		4	5	5	5	3	Yes	5Min	ASES Jordanians
JOA469	Jordanian	Female	10	Primary	Married	Yes	500	Average	3	Yes	Safty net health insurence	Husn	No					Safty net health insurence	3	2	1	1	4	3	2	4	3	4	4	4	1	2	4	5	4	4	4	4		1	4	4	4	3	Yes	10Min	ASES Jordanians
JOA470	Jordanian	Female	16	Under Graduate studies	Single	No	500	Average	3	Yes	Safty net health insurence	Husn	No					Safty net health insurence	4	5	4	1	4	3	4	4	3	4	5	3	3	5	4	4	4	4	5	3	3	4	4	4	4	5	No	8Min	ASES Jordanians
JOA471	Jordanian	Female	14	Under Graduate studies	Married	No	350	Average-Poor	4	Yes	Military health insurance	Husn	No					Military health insurance	4	4	1	1	3	2	3	4	3	3	4	2	3	1	4	4	5	1	4	4		2	4	4	4	3	Yes	5Min	ASES Jordanians
JOA472	Jordanian	Female	14	Under Graduate studies	Married	No	600	Average	5	Yes	Governmental health insurance	Husn	No					Governmental health insurance	5	4	3	1	3	3	2	3	2	2	3	3	3	3	3	3	3	3	4	4		4	3	3	3	3	Yes	5Min	ASES Jordanians
JOA473	Jordanian	Female	10	Primary	Married	No	300	Poor	4	No		Husn	No						3	3	4	2	3	4	3	3	4	3	3	2	1	1	3	2	3	3	2	4		3	3	3	3	5	Yes	7Min	ASES Jordanians
JOA474	Jordanian	Female	0	Illiterate	Widow	Yes	80	Extremly Poor	2	Yes	Royal Court exemption	Al Husn refugee camp	No					Royal Court exemption	2	2	4	4	3	3	3	3	2	3	4	2	3	2	3	2	3	3	2	4		3	1	3	3	5	Yes	13Min	ASES Jordanians
JOA475	Jordanian	Female	10	Primary	Married	No	280	Average	7	Yes	Military health insurance	Husn	No					Military health insurance	4	5	1	1	4	4	3	4	4	3	4	2	2	1	2	4	4	4	4	3		3	3	3	2	2	No	13Min	ASES Jordanians
JOA476	Jordanian	Female	12	Secondary	Married	No		Average	2	No		Sama Al Rousan	No						5	5	4	1	3	3	3	3	4	3	4	3	2	3	2	3	3	3	3	4		1	3	2	2	3	No	5Min	ASES Jordanians
JOA477	Jordanian	Female	6	Primary	Married	No	350	Average	5	Yes	Military health insurance	Husn	No					Military health insurance	3	3	4	4	3	3	2	2	5	2	4	2	1	1	2	2	2	2	3	4		2	3	4	3	3	Yes	13Min	ASES Jordanians
JOA478	Jordanian	Female	6	Primary	Widow	Yes	150	Average	3	Yes	Military health insurance	Husn	No					Military health insurance	3	4	3	3	3	3	2	3	4	2	4	3	2	3	2	3	3	3	4	4		3	4	3	2	5	Yes	13Min	ASES Jordanians
JOA479	Jordanian	Female	16	Under Graduate studies	Married	No	420	Average-Poor	2	Yes	Military health insurance	Husn	No					Military health insurance	5	5	2	2	3	2	3	3	3	3	4	4	3	2	3	4	4	4	4	4		4	2	2	4	3	No	7Min	ASES Jordanians
JOA480	Jordanian	Male	16	Under Graduate studies	Married	No	600	Average	7	Yes	Ministry of health health insurance	Irbid	Yes	Yes	7			Ministry of health health insurance	3	4	3	4	3	3	3	3	3	3	4	3	3	2	3	2	2	4	3	4		3	2	2	2	3	No	5Min	ASES Jordanians
JOA481	Jordanian	Female	16	Under Graduate studies	Married	No	500	Average	5	Yes	Military health insurance	Husn	No					Military health insurance	4	4	1	2	3	3	2	3	3	2	2	3	3	2	3	1	3	2	3	2		4	1	3	2	5	Yes	5Min	ASES Jordanians
JOA482	Jordanian	Female	16	Under Graduate studies	Single	No	500	Average	7	Yes	Ministry of education health insurance	Husn	No					Ministry of education health insurance	4	4	2	1	4	3	3	4	4	4	4	3	3	2	4	3	4	4	3	4		4	4	4	3	3	Yes	3Min	ASES Jordanians
JOA483	Jordanian	Female	16	Under Graduate studies	Married	No	350	Average	3	Yes	Social development health insurence	Husn	No					Social development health insurence	4	3	2	2	3	3	4	4	4	3	4	3	4	3	4	2	4	4	4	4		4	4	3	4	2	No	5Min	ASES Jordanians
JOA484	Jordanian	Female	8	Primary	Married	No	1000	Average	4	Yes	Safty net health insurence	Al Husn refugee camp	Yes	Yes	4			Safty net health insurence	3	3	3	3	3	4	3	4	3	3	3	3	3	3	3	2	4	3	4	4		4	2	4	4	2	Yes	8Min	ASES Jordanians
JOA485	Jordanian	Female	0	Illiterate	Widow	Yes	175	Average-Poor	3	No		Irbid	Yes	Yes	3				3	4	2	2	3	4	4	4	4	3	4	3	3	2	3	4	4	4	4	3		2	4	4	4	2	Yes	10Min	ASES Jordanians
JOA486	Jordanian	Female	16	Under Graduate studies	Married	No	700	Average	6	Yes	Military health insurance	Irbid refugee camp	Yes	Yes	6			Military health insurance	5	5	2	4	3	2	4	5	5	5	3	3	5	1	5	4	4	4	4	4		5	1	5	5	4	No	3Min	ASES Jordanians
JOA487	Jordanian	Female	16	Under Graduate studies	Married	No	1000	Average	4	Yes	Ministry of health health insurance	Idoun	Yes	Yes	4			Ministry of health health insurance	4	4	3	3	3	2	4	5	4	4	5	3	4	2	4	4	4	4	4	4		4	2	4	4	3	No	3Min	ASES Jordanians
JOA488	Jordanian	Male	16	Under Graduate studies	Single	No	600	Average-Rich	5	Yes	Ministry of education health insurance	Irbid	No					Ministry of education health insurance	3	4	3	5	4	4	2	3	4	3	2	2	3	5	2	4	3	2	3	4		2	5	5	4	4	No	10Min	ASES Jordanians
JOA489	Jordanian	Male	16	Under Graduate studies	Single	No	350	Average	7	Yes	Military health insurance	Irbid	No					Military health insurance	4	4	3	3	3	4	4	4	3	1	4	3	3	4	4	2	4	4	5	4		4	4	4	4	4	No	10Min	ASES Jordanians
JOA490	Jordanian	Female	8	Primary	Married	No	100	Average-Poor	9	Yes	Safty net health insurence	Husn	No					Safty net health insurence	4	4	4	1	4	2	5	4	4	4	4	2	1	2	4	4	4	4	3	4		4	4	4	4	1	Yes	5Min	ASES Jordanians
JOA491	Jordanian	Female	11	Secondary	Married	No	400	Average	5	Yes	Military health insurance	Husn	No					Military health insurance	4	4	2	2	4	4	4	4	4	4	4	3	2	2	4	4	4	4	3	3	4	1	2	3	3	3	No	10Min	ASES Jordanians
JOA492	Jordanian	Female	14	Under Graduate studies	Married	Yes	700	Average	5	Yes	Ministry of education health insurance	Husn	No					Ministry of education health insurance	3	2	3	3	2	3	2	4	4	2	3	3	4	2	5	3	2	2	3	4		4	4	4	5	3	No	3Min	ASES Jordanians
JOA493	Jordanian	Female	9	Primary	Married	Yes	500	Average	2	Yes	Jordan Insurance Federation health insurance	Husn	No					Jordan Insurance Federation health insurance	5	3	3	2	4	4	3	4	4	3	3	3	4	3	4	4	4	4	4	4		4	4	4	4	3	Yes	5Min	ASES Jordanians
JOA494	Jordanian	Female	12	Secondary	Married	No	410	Average	5	Yes	Military health insurance	Husn	No					Military health insurance	5	5	3	1	3	3	4	4	2	2	2	2	2	2	4	2	2	2	2	4		3	2	2	4	4	Yes	7Min	ASES Jordanians
JOA495	Jordanian	Female	12	Secondary	Married	No	400	Poor	7	Yes	Ministry of education health insurance	Al Husn refugee camp	No					Ministry of education health insurance	4	4	3	2	3	3	2	4	1	2	2	2	2	1	2	2	2	2	3	3		2	2	3	2	3	Yes	10Min	ASES Jordanians
JOA496	Jordanian	Female	16	Under Graduate studies	Married	No	400	Average	5	Yes	Military health insurance	Husn	No					Military health insurance	5	4	1	1	2	3	3	4	3	3	4	4	3	2	4	2	4	4	4	4		4	3	4	4	1	Yes	5Min	ASES Jordanians
JOA497	Jordanian	Female	12	Secondary	Married	No	400	Average	6	Yes	Safty net health insurence	Husn	No					Safty net health insurence	3	5	4	3	4	5	5	5	2	3	5	4	4	2	3	2	3	3	5	5		2	1	2	3	1	Yes	10Min	ASES Jordanians
JOA498	Jordanian	Female	12	Secondary	Married	Yes	400	Average	7	Yes	Military health insurance	Husn	No					Military health insurance	3	3	3	1	4	4	3	4	1	2	3	3	2	2	3	3	3	3	2	3		3	2	4	4	3	Yes	8Min	ASES Jordanians
JOA499	Jordanian	Male	14	Under Graduate studies	Married	No	40	Average-Poor	7	Yes	Military health insurance	Husn	Yes	Yes	7			Military health insurance	4	5	2	1	4	4	3	4	2	4	4	2	3	3	3	4	4	4	4	5		3	2	3	4	3	No	5Min	ASES Jordanians
JOA500	Jordanian	Female	12	Secondary	Married	Yes	250	Average	4	Yes	Ministry of Public Works & Housing health insurance	Husn	No					Ministry of Public Works & Housing health insurance	3	4	4	3	2	3	3	4	4	2	3	2	2	2	4	4	2	2	3	4		4	4	3	4	4	Yes	7Min	ASES Jordanians
JOA501	Jordanian	Male	14	Under Graduate studies	Married	Yes	220	Average-Poor	5	Yes	Civil service health insurance-Ministry of health health insurance	Husn	No					Civil service health insurance-Ministry of health health insurance	3	4	3	2	3	4	3	4	2	3	4	3	3	1	4	4	4	4	4	4		4	3	3	4	3	Yes	5Min	ASES Jordanians
JOA502	Jordanian	Female	12	Secondary	Married	No	500	Average	6	Yes	Retirement health insurance	Husn	No					Retirement health insurance	4	3	2	1	3	4	4	4	5	3	4	3	3	4	5	4	3	3	4	5		4	3	3	5	3	Yes	10Min	ASES Jordanians
JOA503	Jordanian	Male	16	Under Graduate studies	Single	No	600	Average	6	Yes	Private insurance	Eastern Block-Irbid	Yes	Yes	6			Private insurance	3	5	3	3	4	5	5	5	5	4	5	3	3	3	4	4	4	4	4	4	4	4	5	5	5	3	No	13Min	ASES Jordanians
JOA504	Jordanian	Female	14	Under Graduate studies	Married	No	700	Average-Rich	6	Yes	Safty net health insurence	Husn	No					Safty net health insurence	4	5	1	1	3	4	3	4	5	3	4	3	3	2	4	4	4	4	3	3		3	4	4	4	2	No	5Min	ASES Jordanians
JOA505	Jordanian	Female	10	Primary	Married	No	200	Average	4	No		Al Husn refugee camp	No						2	2	4	1	1	2	2	3	3	2	2	2	2	1	2	2	2	2	3	2		3	3	2	2	5	Yes	10Min	ASES Jordanians
JOA506	Jordanian	Female	14	Under Graduate studies	Married	No	400	Average	8	Yes	Social development health insurence	Husn	No					Social development health insurence	4	3	2	1	3	4	4	4	3	2	4	3	2	2	3	4	3	3	4	4		4	3	4	4	4	Yes	5Min	ASES Jordanians
JOA507	Jordanian	Female	9	Primary	Married	No	160	Average	2	No		Al Husn refugee camp	No						5	5	3	1	5	5	5	4	5	3	5	5	5	4	4	5	5	4	5	5		5	4	4	5	4	Yes	13Min	ASES Jordanians
JOA508	Jordanian	Female	0	Illiterate	Married	Yes	300	Poor	4	Yes	Municipal health insurance	Al Husn refugee camp	No					Municipal health insurance	2	3	4	3	3	4	2	3	2	2	3	2	5	1	3	2	3	3	2	3		4	2	4	3	4	Yes	13Min	ASES Jordanians
JOA509	Jordanian	Male	16	Under Graduate studies	Married	Yes	400	Average	4	Yes	Ministry of education health insurance	Husn	No					Ministry of education health insurance	3	4	1	1	3	3	3	3	3	2	4	3	3	3	3	4	3	3	3	3		3	4	4	4	3	Yes	3Min	ASES Jordanians
JOA510	Jordanian	Female	16	Under Graduate studies	Married	No	350	Average	8	Yes	Military health insurance	Husn	No					Military health insurance	5	5	2	1	4	5	3	5	4	4	3	3	4	3	4	5	3	3	5	4		4	5	4	3	2	No	3Min	ASES Jordanians
JOA511	Jordanian	Female	12	Secondary	Married	No	400	Average	2	No		Husn	No						5	5	2	1	4	4	3	3	4	4	4	3	3	2	4	5	4	4	3	5		2	5	5	5	3	No	3Min	ASES Jordanians
JOA512	Jordanian	Female	12	Secondary	Married	Yes	500	Average	4	Yes	Ministry of health health insurance	Ketm	Yes	Yes	4			Ministry of health health insurance																3	2	3	4	4		4	3	4	3	3	No	5Min	ASES Jordanians
JOA513	Jordanian	Female	14	Under Graduate studies	Married	No	500	Average	9	Yes	Civil service health insurance	Husn	Yes	Yes	9			Civil service health insurance	4	4	3	1	3	3	4	4	3	3	4	3	3	2	4	4	4	4	4	4		4	4	4	4	2	No	3Min	ASES Jordanians
JOA514	Jordanian	Female	12	Secondary	Single	No	500	Average	1	Yes	Ministry of education health insurance	Husn	Yes	Yes	1			Ministry of education health insurance	4	4	5	1	5	4	4	5	5	4	5	5	4	5	5	5	4	4	5	5		4	4	4	5	3	No	3Min	ASES Jordanians
JOA515	Jordanian	Female	16	Under Graduate studies	Married	No	400	Average	3	Yes	Military health insurance	Husn	No					Military health insurance	5	4	3	2	3	5	3	4	4	4	4	3	5	3	5	4	5	4	5	5	5	5	5	5	4	2	No	3Min	ASES Jordanians
JOA516	Jordanian	Female	16	Under Graduate studies	Married	No	300	Average	6	Yes	Military health insurance	Husn	No					Military health insurance	4	3	3	3	2	4	3	4	4	3	4	3	2	2	5	4	2	2	4	4		4	4	4	4	2	No	5Min	ASES Jordanians
JOA517	Jordanian	Female	12	Secondary	Married	No	350	Average	2	No		Husn	No						5	4	2	1	4	4	4	4	4	3	4	4	4	4	4	4	4	4	5	4		4	4	4	4	4	No	5Min	ASES Jordanians
JOA518	Jordanian	Female	16	Under Graduate studies	Married	No	450	Average	4	Yes	Ministry of education health insurance	Husn	Yes	Yes	4			Ministry of education health insurance	4	4	2	2	4	5	3	4	4	4	4	3	4	3	5	4	4	4	5	4		4	4	4	4	2	No	3Min	ASES Jordanians
JOA519	Jordanian	Male	12	Secondary	Married	Yes	500	Average	4	Yes	Military health insurance	Husn	No					Military health insurance	3	3	2	2	3	3	2	4	4	3	3	3	3	2	4	4	3	3	3	4		3	4	4	4	3	Yes	10Min	ASES Jordanians
JOA520	Jordanian	Female	14	Under Graduate studies	Married	No	470	Average	4	Yes	Military health insurance	Ketm	No					Military health insurance	4	4	2	1	3	4	4	4	4	4	4	3	3	2	4	4	4	4	4	3		3	4	4	4	2	Yes	3Min	ASES Jordanians
JOA521	Jordanian	Female	14	Under Graduate studies	Married	No	480	Average	5	Yes	Ministry of health health insurance	Husn	Yes	Yes	5			Ministry of health health insurance	3	4	3	2	3	4	4	4	4	3	4	3	4	2	4	4	4	4	4	2		2	3	4	4	2	Yes	5Min	ASES Jordanians
JOA522	Jordanian	Female	14	Under Graduate studies	Married	Yes	700	Average	6	Yes	Ministry of health health insurance	Husn	Yes	Yes	6			Ministry of health health insurance	4	2	4	3	3	4	3	4	4	3	2	4	4	2	5	4	3	3	3	4		4	4	4	4	2	No	8Min	ASES Jordanians
JOA523	Jordanian	Female	12	Secondary	Widow	No	300	Average	3	Yes	National Aid Fund	Al Husn refugee camp	No					National Aid Fund	3	4	2	1	3	3	2	4	3	3	3	2	3	1	3	4	3	3	3	4		4	2	4	4	3	Yes	8Min	ASES Jordanians
JOA524	Jordanian	Female	9	Primary	Married	Yes	350	Average-Rich	2	Yes	Retirement health insurance	Husn	No					Retirement health insurance	5	4	1	1	5	5	3	4	3	3	4	4	2	3	5	5	3	3	5	4		3	4	4	5	2	Yes	3Min	ASES Jordanians
JOA525	Jordanian	Male	12	Secondary	Married	Yes	400	Rich	2	Yes	Retirement health insurance	Husn	No					Retirement health insurance	5	4	4	5	5	5	5	5	3	4	5	5	4	4	5	4	4	5	5	5		4	4	4	4	1	Yes	5Min	ASES Jordanians
JOA526	Jordanian	Female	16	Under Graduate studies	Married	No	900	Average-Rich	6	Yes	Ministry of health health insurance	Husn	Yes	Yes	6			Ministry of health health insurance	4	5	1	1	4	4	4	5	2	4	4	4	4	2	4	4	5	5	5	4		4	2	5	4	1	No	5Min	ASES Jordanians
JOA527	Jordanian	Female	2	Primary	Married	No	500	Average	6	Yes	Private insurance	Husn	No					Private insurance	5	5	1	1	4	4	3	4	4	4	4	5	3	2	4	3	4	4	4	3		3	4	5	5	2	No	10Min	ASES Jordanians
JOA528	Jordanian	Female	4	Primary	Married	No	90	Average	2	Yes	Social development health insurence	Husn	No					Social development health insurence	3	4	1	1	3	2	4	4	4	3	3	2	3	2	2	4	3	3	3	3		3	3	3	3	2	Yes	13Min	ASES Jordanians
JOA529	Jordanian	Female	10	Primary	Married	No	450	Average	3	Yes	Pregnancy health insurance	Husn	No					Pregnancy health insurance	4	5	2	2	3	4	4	5	2	4	2	2	4	2	4	2	4	4	4	4		4	2	3	3	5	Yes	8Min	ASES Jordanians
JOA530	Jordanian	Male	11	Secondary	Married	Yes	173	Poor	2	No		Al Husn refugee camp	No						3	1	2	4	2	1	3	3	1	3	3	2	4	3	4	4	4	4	2	4		2	2	3	4	1	Yes	5Min	ASES Jordanians
JOA531	Jordanian	Female	16	Under Graduate studies	Married	No	300	Average	4	Yes	Military health insurance	Husn	No					Military health insurance	4	5	3	1	4	4	5	5	4	4	5	3	4	4	5	1	4	4	4	4		4	4	4	5	2	No	5Min	ASES Jordanians
JOA532	Jordanian	Female	14	Under Graduate studies	Married	No	500	Average	3	No		Husn	No						4	5	2	1	3	4	5	4	5	2	3	3	4	3	3	3	2	2	4	5		4	5	3	3	3	No	8Min	ASES Jordanians
JOA533	Jordanian	Female	14	Under Graduate studies	Married	Yes	800	Average	5	Yes	Ministry of education health insurance	Husn	No					Ministry of education health insurance	4	2	4	4	4	4	4	3	4	2	3	3	4	4	5	4	2	2	4	5		3	5	4	5	3	Yes	5Min	ASES Jordanians
JOA534	Jordanian	Female	14	Under Graduate studies	Married	No	250	Average-Poor	4	Yes	Safty net health insurence	Al Husn refugee camp	No					Safty net health insurence	4	5	2	2	3	4	3	3	2	3	2	1	2	2	4	4	4	3	3	4	5	3	2	5	5	4	No	3Min	ASES Jordanians
JOA535	Jordanian	Female	16	Under Graduate studies	Married	No	450	Average-Poor	4	Yes		Al Husn refugee camp	No						4	4	2	1	3	2	2	2	2	3	3	3	2	3	4	3	3	4	3	4	4	5	3	2	2	3	No	3Min	ASES Jordanians
JOA536	Jordanian	Female	4	Primary	Married	No	450	Average	6	Yes	Safty net health insurence	Husn	No					Safty net health insurence	5	4	2	2	4	4	3	4	4	4	4	3	4	2	4	4	4	4	5	4		4	4	4	5	2	Yes	5Min	ASES Jordanians
JOA537	Jordanian	Female	12	Secondary	Married	No	350	Average	5	Yes	Safty net health insurence	Husn	No					Safty net health insurence	3	4	3	2	3	3	3	3	2	4	4	3	3	1	3	2	3	3	3	4		2	2	3	3	3	No	5Min	ASES Jordanians
JOA538	Jordanian	Female	12	Secondary	Married	No	250	Extremly Poor	3	Yes	Military health insurance	Husn	No					Military health insurance	3	4	1	1	1	1	4	2	1	2	1	1	4	2	5	3	4	2	3	4		1	3	5	5	3	No	3Min	ASES Jordanians
JOA539	Jordanian	Female	10	Primary	Married	No	1200	Average	13	No		Husn	No						3	4	1	1	4	4	4	3	4	4	3	2	4	3	2	4	3	3	3	2		4	3	4	2	1	Yes	10Min	ASES Jordanians
JOA540	Jordanian	Female	8	Primary	Married	Yes	800	Average	5	Yes	Ministry of education health insurance	Husn	No					Ministry of education health insurance	3	3	4	3	4	4	3	4	4	2	4	2	3	2	4	3	2	2	4	5		3	3	4	4	2	Yes	5Min	ASES Jordanians
JOA541	Jordanian	Male	6	Primary	Married	Yes	300	Poor	5	Yes	Military health insurance	Husn	No					Military health insurance	3	4	2	2	3	3	3	3	4	3	4	2	4	2	4	2	4	4	2	2		2	3	4	4	5	Yes	8Min	ASES Jordanians
JOA542	Jordanian	Female	16	Under Graduate studies	Married	No	300	Average	4	No		Husn	No						4	4	1	1	3	4	4	4	4	3	4	3	3	3	5	3	3	3	5	5		2	5	4	5	3	No	3Min	ASES Jordanians
JOA543	Jordanian	Female	10	Primary	Married	Yes	500	Average	7	No		Husn	No						4	2	4	4	3	4	2	4	4	3	2	3	2	1	4	4	3	3	2	4		4	3	3	4	4	Yes	5Min	ASES Jordanians
JOA544	Jordanian	Female	14	Under Graduate studies	Seperated	No	400	Average	3	No		Husn	No						5	4	1	1	4	4	3	4	4	4	4	3	4	2	4	4	4	4	5	5		5	5	1	4	3	Yes	4Min	ASES Jordanians
JOA545	Jordanian	Female	12	Secondary	Married	No	300	Average	2	No		Husn	No						5	5	1	1	4	4	4	4	4	3	4	3	3	4	4	4	4	4	5	5		4	4	5	5	3	Yes	5Min	ASES Jordanians
JOA546	Jordanian	Female	14	Under Graduate studies	Married	No	420	Average	6	Yes	Safty net health insurence	Al Husn refugee camp	Yes	Yes	6			Safty net health insurence	4	4	1	1	4	4	3	4	4	3	3	3	3	3	4	4	4	4	3	4		4	3	4	4	3	Yes	3Min	ASES Jordanians
JOA547	Jordanian	Female	12	Secondary	Widow	Yes	350	Average	1	Yes	Military health insurance	Husn	No					Military health insurance	4	4	4	3	3	4	3	4	3	3	3	3	3	4	3	4	4	4	4	5		3	2	4	3	1	No	8Min	ASES Jordanians
JOA548	Jordanian	Female	12	Secondary	Married	Yes	1000	Average	8	Yes	Military health insurance	Husn	No					Military health insurance	3	2	4	3	3	4	4	4	3	2	2	3	2	2	4	4	2	2	2	4		2	3	4	4	2	Yes	5Min	ASES Jordanians
JOA549	Jordanian	Female	12	Secondary	Married	No	500	Average	10	No		Husn	No						4	3	3	2	4	4	3	4	3	3	4	3	3	3	3	4	3	3	3	4		4	4	3	3	3	Yes	5Min	ASES Jordanians
JOA550	Jordanian	Female	14	Under Graduate studies	Married	No	1000	Average	6	Yes	Ministry of education health insurance	Husn	No					Ministry of education health insurance	4	3	4	4	5	5	5	4	5	2	2	3	3	3	5	4	4	4	3	3		3	3	4	5	3	No	5Min	ASES Jordanians
JOA551	Jordanian	Female	16	Under Graduate studies	Married	No	700	Average	6	Yes	JUST university health insurance	Husn	No					JUST university health insurance	4	4	2	1	3	4	4	4	4	4	4	3	4	3	4	4	4	4	4	3		3	4	4	4	2	No	3Min	ASES Jordanians
JOA552	Jordanian	Female	11	Secondary	Married	No	280	Average	5	Yes	Ministry of education health insurance	Husn	No					Ministry of education health insurance	3	4	2	3	2	4	2	4	2	3	3	2	2	2	3	2	4	4	4	4		4	2	3	2	4	Yes	5Min	ASES Jordanians
JOA553	Jordanian	Female	11	Secondary	Married	Yes	245	Poor	8	Yes	Ministry of education health insurance	Husn	No					Ministry of education health insurance	4	4	3	3	1	3	3	4	1	3	4	1	1	1	4	1	4	4	4	4		4	1	4	4	3	No	9Min	ASES Jordanians
JOA554	Jordanian	Female	14	Under Graduate studies	Married	Yes	500	Average-Rich	5	No		Husn	No						5	5	2	1	4	5	3	5	2	4	4	4	4	3	5	3	3	3	4	4		4	4	4	4	2	No	5Min	ASES Jordanians
JOA555	Jordanian	Female	0	Illiterate	Married	No	800	Average		Yes	Ministry Of Water And Irrigation health insurance	Husn	Yes	Yes				Ministry Of Water And Irrigation health insurance	4	3	2	3	2	4	2	3	3	2	4	3	2	1	4	2	3	4	4	5		4	4	4	4	2	No	3Min	ASES Jordanians
JOA556	Jordanian	Female	14	Under Graduate studies	Married	Yes	400	Average	8	Yes	Safty net health insurence	Husn	No					Safty net health insurence	4	4	3	1	3	4	3	4	4	3	4	3	4	1	4	3	3	3	4	4		2	2	4	4	3	Yes	3Min	ASES Jordanians
JOA557	Jordanian	Female	14	Under Graduate studies	Married	No	500	Average	6	Yes	Military health insurance	Husn	No					Military health insurance	5	4	2	1	3	4	3	4	4	4	3	3	4	2	5	4	4	4	5	5		4	5	4	5	2	No	3Min	ASES Jordanians
JOA558	Jordanian	Female	12	Secondary	Married	No	300	Average	2	Yes	Military health insurance	Husn	No					Military health insurance	5	5	2	1	3	3	4	4	4	3	5	5	4	3	5	4	3	3	4	3		2	4	4	4	3	Yes	3Min	ASES Jordanians
JOA559	Jordanian	Female	16	Under Graduate studies	Married	No	1000	Average	4	No		Husn	No						4	4	1	1	3	4	3	4	3	3	4	3	3	1	3	2	4	4	4	4		4	4	4	4	3	No	5Min	ASES Jordanians
JOA560	Jordanian	Female	0	Illiterate	Married	No	1000	Average	6	Yes	Ministry Of Water And Irrigation health insurance	Al Sarih	Yes	Yes	6			Ministry Of Water And Irrigation health insurance	4	4	3	2	3	3	3	4	4	3	4	3	3	2	5	2	2	4	2	3		2	5	5	4	3	No	3Min	ASES Jordanians
JOA561	Jordanian	Female	16	Under Graduate studies	Married	No	750	Average	4	Yes	Military health insurance	Husn	Yes	Yes	4			Military health insurance	4	4	3	2	3	3	3	3	3	3	3	3	3	2	4	4	4	4	4	4	4	4	4	4	4	4	Yes	3Min	ASES Jordanians
JOA562	Jordanian	Female	12	Secondary	Married	No	250	Average	3	No		Husn	No						3	4	3	2	4	4	3	5	4	4	4	3	3	2	4	3	3	3	4	4		4	5	4	4	3	Yes	5Min	ASES Jordanians
JOA563	Jordanian	Female	6	Primary	Married	No	450	Average	2	Yes	Ministry of education health insurance	Al Mafraq	No					Ministry of education health insurance	5	5	3	1	4	5	4	4	3	2	5	4	3	4	4	4	4	4	4	4		4	4	4	4	3	Yes	5Min	ASES Jordanians
JOA564	Jordanian	Female	12	Secondary	Married	No	400	Average	2	Yes	Military health insurance	Husn	No					Military health insurance	5	5	4	3	4	2	2	3	3	2	4	4	3	2	4	3	3	3	3	5		5	5	5	5	5	Yes	3Min	ASES Jordanians
JOA565	Jordanian	Female	16	Under Graduate studies	Married	No	500	Average	6	Yes	Ministry of education health insurance	Husn	No					Ministry of education health insurance	4	3	1	1	3	2	4	3	2	4	3	3	3	1	3	1	3	3	2	2		4	2	3	3	3	No	5Min	ASES Jordanians
JOA566	Jordanian	Male	12	Secondary	Married	No	420	Average	7	Yes	Military health insurance	Husn	Yes	Yes	7			Military health insurance	2	3	3	3	3	2	2	4	1	2	3	2	3	1	4	3	2	2	2	3		4	1	2	3	3	Yes	5Min	ASES Jordanians
JOA567	Jordanian	Female	12	Secondary	Married	Yes	250	Average-Poor	6	Yes	Safty net health insurence	Husn	No					Safty net health insurence	3	4	4	4	4	3	4	5	4	3	4	2	4	3	4	4	5	5	5	4		4	5	5	4	3	Yes	3Min	ASES Jordanians
JOA568	Jordanian	Female	9	Primary	Married	No	250	Average	9	No		Al Husn refugee camp	No						3	5	1	1	4	4	4	5	4	4	5	3	2	4	3	3	4	4	5	5		3	3	4	3	2	Yes	10Min	ASES Jordanians
JOA569	Jordanian	Female			Married	No	420	Average	7	Yes	Military health insurance	Husn	No					Military health insurance	4	4	2	1	3	4	3	4	3	4	4	3	4	3	4	2	4	4	4	4		4	2	4	4	2	Yes	9Min	ASES Jordanians
JOA570	Jordanian	Female	14	Under Graduate studies	Married	Yes	800	Average	4	Yes	Safty net health insurence	Husn	Yes	Yes	4			Safty net health insurence	4	3	2	2	3	3	3	4	4	3	3	3	3	3	4	4	4	4	4	4		4	4	4	4	3	Yes	5Min	ASES Jordanians
JOA571	Jordanian	Female	14	Under Graduate studies	Married	No	500	Average-Rich	9	No		Husn	No						4	2	3	3	3	4	2	3	5	3	4	3	4	1	3	2	2	3	3	3		3	2	2	3	4	No	5Min	ASES Jordanians
JOA572	Jordanian	Female	14	Under Graduate studies	Married	No	400	Poor	4	Yes	Military health insurance	Husn	Yes	Yes	4			Military health insurance	4	4	3	2	3	3	3	4	4	4	4	3	3	2	4	3	4	4	4	4		3	2	4	4	3	No	3Min	ASES Jordanians
JOA573	Jordanian	Female	12	Secondary	Married	No	2000	Average-Rich	5	No		Husn	No						4	4	1	1	4	3	3	4	3	3	4	3	3	3	5	4	3	3	4	2		2	4	4	4	1	Yes	5Min	ASES Jordanians
JOA574	Jordanian	Female	16	Under Graduate studies	Married	No	600	Average	5	Yes	Ministry of education health insurance	Ketm	Yes	Yes	5			Ministry of education health insurance	4	4	2	1	3	4	3	4	4	4	4	3	4	2	4	4	4	4	4	3		3	4	4	4	3	No	5Min	ASES Jordanians
JOA575	Jordanian	Female	16	Under Graduate studies	Married	No	400	Average	4	Yes	Military health insurance	Husn	No					Military health insurance	4	4	3	1	3	4	4	4	3	4	4	3	4	2	4	2	4	4	4	2	4	4	2	4	2	3	No	5Min	ASES Jordanians
JOA576	Jordanian	Female	14	Under Graduate studies	Married	No	500	Average-Rich	2	Yes	Ministry of health health insurance	Ketm	Yes	Yes	2			Ministry of health health insurance	5	5	2	1	3	4	3	3	4	4	3	3	3	2	4	4	4	4	4	4		4	4	3	3	2	No	3Min	ASES Jordanians
JOA577	Jordanian	Female	14	Under Graduate studies	Married	No	400	Average	6	Yes	Military health insurance	Husn	Yes	Yes	6			Military health insurance	4	4	2	2	3	3	4	4	4	3	4	3	3	3	3	4	4	4	4	4	4	4	4	4	4	2	No	5Min	ASES Jordanians
JOA578	Jordanian	Female	14	Under Graduate studies	Married	No	400	Average	6	Yes	Safty net health insurence	Ketm	No					Safty net health insurence	5	3	3	2	3	3	4	5	3	4	5	3	4	3	2	4	4	4	4	4	4	4	3	4	3	5	No	7Min	ASES Jordanians
JOA579	Jordanian	Female	11	Secondary	Married	No	360	Average	8	Yes	Military health insurance	Husn	No					Military health insurance	4	4	3	3	3	4	3	4	3	4	3	3	4	2	2	4	4	4	4	4		3	4	4	3	2	Yes	9Min	ASES Jordanians
JOA580	Jordanian	Female	16	Under Graduate studies	Married	No	800	Average-Rich	4	Yes	Private insurance	Husn	No					Private insurance	4	3	1	1	3	2	3	3	3	4	3	3	3	2	4	3	4	4	3	4	4	5	1	4	4	3	No	3Min	ASES Jordanians
JOA581	Jordanian	Female	12	Secondary	Married	No	400	Average-Poor	5	No		Irbid	No						3	3	3	4	3	3	3	2	2	3	4	2	2	1	2	3	4	3	4	4	4	2	1	1	1	2	No	5Min	ASES Jordanians
JOA582	Jordanian	Female	6	Primary	Married	Yes	350	Average	5	Yes	Safty net health insurence	Husn	No					Safty net health insurence	3	5	3	5	5	5	3	5	2	3	5	3	2	1	4	4	4	3	5	4	4	2	1	4	4	4	No	3Min	ASES Jordanians
JOA583	Jordanian	Female	16	Under Graduate studies	Married	No	250	Average-Poor	2	Yes		Qumaim	No						3	5	2	1	4	5	4	4	3	3	4	2	3	3	3	3	3	2	4	5	2	5	4	3	3	4	No	4Min	ASES Jordanians
JOA584	Jordanian	Female	14	Under Graduate studies	Married	No	700	Average	7	Yes	Civil service health insurance	Husn	No					Civil service health insurance	4	4	2	3	3	4	4	3	2	3	4	3	2	2	3	3	4	2	4	4	4	4	4	3	3	3	No	3Min	ASES Jordanians
JOA585	Jordanian	Female	12	Secondary	Widow	Yes	400	Average	3	Yes	Retirement health insurance	Husn	No					Retirement health insurance	3	3	3	3	3	4	2	4	4	3	3	3	3	2	5	2	2	2	3	4		4	4	4	5	3	Yes	5Min	ASES Jordanians
JOA586	Jordanian	Female	12	Secondary	Seperated	Yes	150	Poor	3	Yes	National Aid Fund	Al Husn refugee camp	No					National Aid Fund	2	3	3	3	2	2	3	3	2	3	3	2	2	1	3	2	3	3	2	2		3	2	4	4	3	Yes	10Min	ASES Jordanians
JOA587	Jordanian	Male	12	Secondary	Married	No	400	Average	3	Yes	Military health insurance	Husn	Yes	Yes	3			Military health insurance	5	5	1	1	5	5	5	5	4	5	5	5	4	4	5	5	5	5	5	5		5	5	5	5	4	Yes	5Min	ASES Jordanians
JOA588	Jordanian	Female	12	Secondary	Married	No	400	Average-Poor	3	Yes	Military health insurance	Husn	No					Military health insurance	4	4	1	1	4	3	4	4	4	3	3	3	4	4	5	4	5	5	5	5		4	4	4	4	5	No	3Min	ASES Jordanians
JOA589	Jordanian	Female	12	Secondary	Married	No	400	Average-Rich	2	Yes	Military health insurance	Al Sarih	No					Military health insurance	4	5	3	2	4	4	5	5	3	4	5	4	4	4	5	5	5	5	5	5	5	4	5	5	5	3	Yes	5Min	ASES Jordanians
JOA590	Jordanian	Female	12	Secondary	Married	No	400	Average	3	Yes	Military health insurance	Husn	No					Military health insurance	4	4	3	2	3	4	4	5	4	3	4	3	4	5	4	3	4	3	5	4	3	4	4	4	5	3	No	10Min	ASES Jordanians
JOA591	Jordanian	Female	12	Secondary	Married	Yes	1000	Average-Rich	3	Yes	Ministry of education health insurance	Irbid	No					Ministry of education health insurance	4	3	3	3	3	4	3	4	4	3	4	4	4	3	5	3	3	3	4	4		4	4	4	5	2	Yes	5Min	ASES Jordanians
JOA592	Jordanian	Male	18	Graduate Studies	Single	No	300	Poor	7	No		Husn	No						1	3	1	2	3	1	3	2	2	4	4	1	3	3	2	3	4	2	1	3	1	3	1	2	1	3	No	3Min	ASES Jordanians
JOA593	Jordanian	Female			Widow	No	400	Average	2	Yes	Safty net health insurence	Husn	No					Safty net health insurence	3	4	2	2	3	4	3	4	4	3	4	3	3	2	4	4	4	4	4	3		3	4	4	4	2	Yes	4Min	ASES Jordanians
JOA594	Jordanian	Female	9	Primary	Widow	Yes	200	Poor	1	Yes	Military health insurance	Husn	No					Military health insurance	2	2	3	3	2	3	2	3	3	3	3	2	3	1	3	4	2	2	3	4		3	4	4	4	3	Yes	5Min	ASES Jordanians
JOA595	Jordanian	Male	18	Graduate Studies	Married	No	100	Average-Poor	2	Yes	Ministry of health health insurance	Husn	Yes	Yes	2			Ministry of health health insurance	3	3	4	5	1	2	1	3	3	1	4	3	5	1	3	1	3	4	3	4		3	4	1	1	3	No	3Min	ASES Jordanians
JOA596	Jordanian	Female	8	Primary	Married	No	300	Extremly Poor	7	No		Al Husn refugee camp	No						3	4	2	1	2	4	2	3	3	4	4	2	4	1	3	3	4	4	3	4		2	3	4	3	2	Yes	5Min	ASES Jordanians
JOA597	Jordanian	Female	16	Under Graduate studies	Married	No	800	Average	4	Yes	Retirement health insurance	Husn	No					Retirement health insurance	4	4	2	1	3	4	4	4	4	3	4	4	4	2	5	4	4	4	4	3		3	4	4	5	2	No	8Min	ASES Jordanians
JOA598	Jordanian	Male	12	Secondary	Married	Yes	800	Average	3	Yes	Retirement health insurance	Husn	Yes	Yes	3			Retirement health insurance	4	3	3	3	3	4	3	3	4	3	4	3	4	2	5	4	4	4	4	4		3	4	4	5	3	Yes	3Min	ASES Jordanians
JOA599	Jordanian	Female	14	Under Graduate studies	Married	Yes	700	Average	6	Yes	Retirement health insurance	Husn	No					Retirement health insurance	4	2	4	3	2	3	2	4	3	3	2	3	4	1	4	3	3	3	2	4		4	4	4	4	4	Yes	5Min	ASES Jordanians
JOA600	Jordanian	Male	16	Under Graduate studies	Single	No	600	Average	5	Yes	Retirement health insurance	Irbid	No					Retirement health insurance	3	4	1	1	2	2	2	5	1	5	4	3	3	1	2	5	2	5	2	2	5	3	4	4	3	2	No	3Min	ASES Jordanians
JOA601	Jordanian	Female	14	Under Graduate studies	Married	Yes	700	Average	4	Yes	Yarmouk university health insurance	Husn	No					Yarmouk university health insurance	4	3	3	2	3	4	3	4	4	3	4	3	4	2	4	4	4	3	4	4		4	4	4	4	2	No	5Min	ASES Jordanians
JOA602	Jordanian	Female	12	Secondary	Seperated	Yes	500	Average	4	No		Husn	No						3	3	4	4	3	4	2	3	4	3	3	2	3	2	4	4	3	3	3	2		4	4	3	4	3	Yes	5Min	ASES Jordanians
JOA603	Jordanian	Female	12	Secondary	Married	No	300	Average	4	Yes	Safty net health insurence	Husn	No					Safty net health insurence	3	2	2	3	2	3	2	2	3	3	4	2	3	1	2	4	3	4	3	3	3	4	2	2	2	3	No	13Min	ASES Jordanians
JOA604	Jordanian	Female	12	Secondary	Married	No	350	Average	4	Yes	Safty net health insurence	Husn	No					Safty net health insurence	3	3	2	3	2	3	2	2	3	3	3	2	3	1	4	4	3	4	3	3		3	2	2	2	3	No	4Min	ASES Jordanians
JOA605	Jordanian	Female		Illiterate	Married	No	550	Average-Poor	5	Yes	Governmental health insurance	Husn	Yes	Yes	5			Governmental health insurance	4	4	3	2	1	1	2	2	2	3	3	2	2	2	3	1	1	1	1	1		1	1	1	1	5	No	5Min	ASES Jordanians
JOA606	Jordanian	Female	14	Under Graduate studies	Married	No	500	Average	7	Yes	Ministry of education health insurance	Husn	No					Ministry of education health insurance	3	4	3	3	3	3	2	3	3	3	4	3	4	2	4	4	4	4	4	3		3	4	4	4	2	Yes	8Min	ASES Jordanians
JOA607	Jordanian	Female	14	Under Graduate studies	Married	No	220	Average	6	Yes	Military health insurance	Husn	No					Military health insurance	4	3	3	3	3	3	3	3	2	3	3	3	3	2	3	2	3	4	3	4	4	3	2	3	2	3	No	3Min	ASES Jordanians
JOA608	Jordanian	Female	14	Under Graduate studies	Married	No	200	Average-Poor	6	Yes	Military health insurance	Ketm	No					Military health insurance	3	3	3	2	3	3	3	3	2	3	3	2	3	1	3	3	3	3	3	2		2	2	4	4	3	No	3Min	ASES Jordanians
JOA609	Jordanian	Female	12	Secondary	Married	Yes	270	Average	3	Yes	Military health insurance	Husn	No					Military health insurance	3	3	3	2	2	3	2	3	3	3	3	2	3	1	4	4	4	3	3	4		4	3	4	4	2	Yes	10Min	ASES Jordanians
JOA610	Jordanian	Female	12	Secondary	Married	Yes	300	Average	2	Yes	Civil service health insurance	Husn	No					Civil service health insurance	4	4	2	2	2	4	3	4	4	3	3	3	3	2	3	4	4	4	3	4		2	3	4	4	2	Yes	3Min	ASES Jordanians
JOA611	Jordanian	Female	9	Primary	Married	No	650	Average	7	Yes	Electricity company health insurance	Husn	No					شركة كهرباء	4	4	2	1	3	4	3	4	4	3	3	3	4	2	4	4	4	4	4	2		3	4	4	4	2	No	5Min	ASES Jordanians
JOA612	Jordanian	Female	6	Primary	Married	No	700	Average	8	No		Husn	No						5	4	2	1	4	5	3	4	4	4	3	3	3	2	4	4	4	4	4	4		2	4	4	4	2	Yes	3Min	ASES Jordanians
JOA613	Jordanian	Female	8	Primary	Married	No	350	Average-Poor	5	Yes	Safty net health insurence	Al Husn refugee camp	No					Safty net health insurence	3	3	2	1	3	4	3	3	3	3	4	3	3	1	3	3	3	4	4	4		3	2	4	2	3	Yes	5Min	ASES Jordanians
JOA614	Jordanian	Female	14	Under Graduate studies	Married	No	600	Average	3	Yes	Private insurance	Husn	No					Private insurance	4	5	1	1	4	4	3	4	4	4	4	4	4	3	4	4	4	4	4	4		4	4	4	4	2	No	4Min	ASES Jordanians
JOA615	Jordanian	Male	19	Graduate Studies	Married	No		Average-Rich	3	No		Husn	No						4	5	1	1	3	4	4	4	2	3	5	3	3	2	4	4	4	4	5	4	5	4	4	3	4	3	No	3Min	ASES Jordanians
JOA616	Jordanian	Female	16	Under Graduate studies	Married	No	400	Average	5	Yes	Military health insurance	Husn	Yes	Yes	5			Military health insurance	4	4	4	1	3	4	4	4	3	4	5	3	4	2	4	4	4	4	5	5	5	4	4	5	5	3	No	5Min	ASES Jordanians
JOA617	Jordanian	Female	16	Under Graduate studies	Married	No	370	Average	5	Yes	Governmental health insurance	Husn	Yes	Yes	5			Governmental health insurance	5	5	3	2	4	5	4	4	4	4	4	3	4	3	4	4	5	4	4	4	5	4	4	4	5	2	No	3Min	ASES Jordanians
JOA618	Jordanian	Female	14	Under Graduate studies	Married	No	300	Average	4	No		Al Husn refugee camp	No						3	4	2	2	3	3	3	2	2	3	4	3	3	2	3	1	4	4	4	4	4	4	3	3	2	4	No	10Min	ASES Jordanians
JOA619	Jordanian	Female	16	Under Graduate studies	Married	No	600	Average	5	Yes	Ministry of education health insurance	Husn	Yes	Yes	5			Ministry of education health insurance	4	5	1	1	2	2	1	1	3	2	1	2	2	2	3	4	2	2	4	3		4	4	4	4	2	No	5Min	ASES Jordanians
JOA620	Jordanian	Female	10	Primary	Married	No	400	Average	7	Yes	Safty net health insurence	Husn	No					Safty net health insurence	4	4	2	2	3	4	3	4	4	4	4	4	3	3	4	4	4	4	4	4		4	4	4	4	2	Yes	3Min	ASES Jordanians
JOA621	Jordanian	Female	9	Primary	Married	No	400	Average	6	Yes	Safty net health insurence	Husn	No					Safty net health insurence	4	4	2	2	4	4	3	5	4	3	4	4	4	2	4	4	3	3	4	5	5	4	5	4	3	2	Yes	13Min	ASES Jordanians
JOA622	Jordanian	Female	12	Secondary	Married	No	500	Average	7	Yes	Ministry of education health insurance	Husn	Yes	Yes	7			Ministry of education health insurance	4	4	2	1	3	4	3	4	3	3	4	3	3	2	4	4	4	4	4	4		3	4	4	4	2	Yes	5Min	ASES Jordanians
JOA623	Jordanian	Female	12	Secondary	Married	Yes	500	Average-Poor	7	Yes		Irbid	No						3	2	3	3	2	2	3	4	4	3	5	1	4	2	3	5	4	4	4	5		3	4	3	5	3	No	5Min	ASES Jordanians
JOA624	Jordanian	Female	0	Illiterate	Married	Yes	400	Average	6	Yes	Military health insurance	Husn	No					Military health insurance	4	2	4	3	2	3	2	3	4	1	2	2	3	1	4	2	2	2	3	4		4	4	4	4	4	Yes	6Min	ASES Jordanians
JOA625	Jordanian	Female	14	Under Graduate studies	Married	No	700	Average		Yes		Husn	Yes	Yes					3	4	2	1	3	4	4	4	3	3	4	3	3	2	3	3	4	4	4	4	3	3	2	4	4	2	No	3Min	ASES Jordanians
JOA626	Jordanian	Female	12	Secondary	Married	No	350	Average	4	No		Husn	No						4	5	1	1	3	3	4	4	3	3	5	2	3	3	4	4	4	5	5	4	5	3	3	4	4	3	No	5Min	ASES Jordanians
JOA627	Jordanian	Female	12	Secondary	Married	No	400	Average	4	Yes	Safty net health insurence	Al Husn refugee camp	No					Safty net health insurence	3	5	2	2	3	3	3	3	2	3	4	3	3	1	3	3	4	4	4	3		3	2	4	3	3	No	5Min	ASES Jordanians
JOA628	Jordanian	Female	16	Under Graduate studies	Married	No	700	Average	4	Yes	Jordan Bar Association health insurance	Husn	Yes	Yes	4			Jordan Bar Association health insurance	4	4	1	1	4	4	5	5	4	5	5	3	4	3	5	4	4	5	5	4	4	5	5	5	5	3	No	13Min	ASES Jordanians
JOA629	Jordanian	Female		Illiterate	Married	No	500	Average	5	Yes	Private insurance	Husn	No					Private insurance	4	4	1	2	3	4	3	4	2	3	4	3	3	2	4	4	4	4	4	4		3	3	4	4	3	No	5Min	ASES Jordanians
JOA630	Jordanian	Female	10	Primary	Married	No	250	Average	4	Yes	Military health insurance	Husn	No					Military health insurance	4	4	1	1	3	4	4	4	3	4	4	3	3	2	4	4	4	4	4	4		3	3	3	4	2	Yes	3Min	ASES Jordanians
JOA631	Jordanian	Female	14	Under Graduate studies	Married	Yes	150	Average-Poor	4	Yes	Social development health insurence	Al Husn refugee camp	No					Social development health insurence	4	4	2	2	3	3	3	3	4	4	4	3	3	2	4	4	4	4	4	4		4	4	4	4	2	No	10Min	ASES Jordanians
JOA632	Jordanian	Female	12	Secondary	Married	No	290	Average-Poor	7	Yes	Municipal health insurance	Al Husn refugee camp	No					Municipal health insurance	1	4	3	4	2	2	4	4	3	2	4	1	1	2	4	4	4	4	5	4	4	1	1	2	4	4	No	5Min	ASES Jordanians
JOA633	Jordanian	Female	12	Secondary	Married	No	400	Average	2	Yes	Military health insurance	Husn	Yes	Yes	2			Military health insurance	3	4	3	3	4	4	4	4	3	3	4	2	2	2	1	2	4	4	4	4		3	4	4	3	3	No	3Min	ASES Jordanians
JOA634	Jordanian	Female	16	Under Graduate studies	Married	No		Average	2	No		Husn	No						5	3	3	2	1	2	2	2	2	3	1	1	2	4	3	2	2	4	1	1	1	5	1	2	1	1	No	10Min	ASES Jordanians
JOA635	Jordanian	Female	14	Under Graduate studies	Married	Yes	400	Average	7	Yes	Ministry of Public Works & Housing health insurance	Husn	No					Ministry of Public Works & Housing health insurance	4	3	3	4	3	4	4	3	2	3	4	3	3	2	3	4	3	4	4	4	4	3	2	4	4	4	No	5Min	ASES Jordanians
JOA636	Jordanian	Female	10	Primary	Married	No	470	Average	5	Yes	Military health insurance	Husn	No					Military health insurance	3	4	1	1	3	4	4	3	3	3	4	3	3	2	4	4	4	4	4	3		3	3	4	4	2	Yes	5Min	ASES Jordanians
JOA637	Jordanian	Female	12	Secondary	Married	No	500	Average-Rich	4	Yes	Military health insurance	Husn	No					Military health insurance	5	5	2	2	4	5	5	4	3	4	5	4	5	4	4	3	3	3	4	3		2	5	4	4	2	No	10Min	ASES Jordanians
JOA638	Jordanian	Female	14	Under Graduate studies	Married	No	700	Average	5	Yes	Ministry of education health insurance	Al Husn refugee camp	No					Ministry of education health insurance	4	4	3	2	3	4	2	3	3	3	4	3	3	1	4	4	4	4	3	3		3	3	4	3	3	Yes	5Min	ASES Jordanians
JOA639	Jordanian	Female	16	Under Graduate studies	Married	Yes	1000	Average	7	Yes	Retirement health insurance	Husn	Yes	Yes	7			Retirement health insurance	4	3	3	2	3	4	2	4	4	3	4	3	4	3	5	4	3	3	4	4		5	5	4	5	3	No	8Min	ASES Jordanians
JOA640	Jordanian	Female		Illiterate	Married	No		Average	4	No		Husn	Yes	Yes	4				2	4	3	3	2	3	3	3	3	3	3	2	3	1	3												Yes	5Min	ASES Jordanians
JOA641	Jordanian	Female	14	Under Graduate studies	Widow	Yes	50	Average	3	No		Husn	Yes	Yes	3				3	5	3	2	5	3	5	5	4	3	5	3	4	3	5	4	4	4	5	5		4	5	4	4	2	Yes	3Min	ASES Jordanians
JOA642	Jordanian	Male	9	Primary	Married	Yes	345	Extremly Poor	8	Yes	Military health insurance	Irbid	No					Military health insurance	3	2	3	4	3	3	2	3	4	4	3	2	3	3	3	4	3	2	3	3		4	3	3	4	4	Yes	5Min	ASES Jordanians
JOA643	Jordanian	Male	10	Primary	Married	No	400	Average	5	Yes	Military health insurance	Palastine St.Irbid	Yes	Yes	5			Military health insurance	3	3	4	3	3	2	3	4	3	2	3	4	3	2	3	3	2	3	4	3		3	2	3	3	3	Yes	3Min	ASES Jordanians
JOA644	Jordanian	Male	7	Primary	Married	Yes	400	Average	9	No		Amman	Yes	Yes	9				3	3	3	2	3	4	3	3	2	3	4	3	3	3	3	3	2	3	4	3		3	2	3	3	3	Yes	5Min	ASES Jordanians
JOA645	Jordanian	Female	5	Primary	Married	Yes	400	Average	7	Yes	Greater Amman Municipality health insurance	Husn	No					Greater Amman Municipality health insurance	4	4	3	3	3	4	3	3	2	3	3	3	4	2	4	4	3	3	4	4		2	2	4	4	2	Yes	3Min	ASES Jordanians
JOA646	Jordanian	Female	12	Secondary	Married	No	250	Average	6	Yes	Ministry of health health insurance	Al Husn refugee camp	No					Ministry of health health insurance	5	4	2	2	3	3	3	4	2	3	3	2	3	2	4	4	3	3	4	4	3	3	2	2	3	4	No	3Min	ASES Jordanians
JOA647	Jordanian	Female	14	Under Graduate studies	Married	No	300	Extremly Poor	6	Yes	Ministry of health health insurance	Husn	No					Ministry of health health insurance	3	3	3	2	3	3	4	3	3	4	4	2	4	2	3	4	2	4	3	4	5	3	4	3	3	5	No	10Min	ASES Jordanians
JOA648	Jordanian	Female	12	Secondary	Seperated	No	250	Poor	3	Yes	Safty net health insurence	Al Husn refugee camp	Yes	Yes	3			Safty net health insurence	2	4	2	2	2	3	3	2	2	4	4	2	3	1	3	3	4	4	3	2		2	1	4	3	3	Yes	8Min	ASES Jordanians
JOA649	Jordanian	Female	19	Graduate Studies	Married	No	1300	Average	5	Yes	Ministry of health health insurance	Husn	Yes	Yes	5			Ministry of health health insurance	5	4	2	1	3	4	4	4	5	4	4	4	4	3	5	4	4	4	4	4		4	4	4	4	2	Yes	3Min	ASES Jordanians
JOA650	Jordanian	Female	12	Secondary	Married	No	400	Average	8	Yes	Safty net health insurence	Al Husn refugee camp	No					Safty net health insurence	3	3	3	2	3	3	3	2	2	3	4	2	3	1	3	3	3	3	4	2		2	2	4	4	3	Yes	5Min	ASES Jordanians
JOA651	Jordanian	Female	14	Under Graduate studies	Widow	Yes	350	Average-Poor	4	Yes	Retirement health insurance	Husn	No					Retirement health insurance	4	3	2	1	3	4	2	3	3	3	3	2	3	2	4	4	3	3	4	4		4	4	4	4	2	Yes	8Min	ASES Jordanians
JOA652	Jordanian	Female	14	Under Graduate studies	Married	Yes	800	Average	8	Yes	Retirement health insurance	Husn	No					Retirement health insurance	4	2	4	3	3	4	4	4	4	3	3	3	4	3	5	3	3	3	4	4		4	4	4	5	2	Yes	10Min	ASES Jordanians
JOA653	Jordanian	Female	12	Secondary	Seperated	No	50	Average	3	Yes	Social development health insurence	Al Husn refugee camp	No					Social development health insurence	4	3	2	2	3	3	2	2	3	3	4	3	3	2	4	4	4	3	3	3		2	4	4	4	2	Yes	10Min	ASES Jordanians
JOA654	Jordanian	Female	12	Secondary	Married	No	350	Average	3	Yes	Military health insurance	Husn	No					Military health insurance	3	4	2	1	3	4	3	3	4	3	4	2	3	1	4	4	4	4	4	3		3	4	4	4	2	Yes	5Min	ASES Jordanians
JOA655	Jordanian	Female	16	Under Graduate studies	Married	No	500	Average	4	Yes	Ministry of education health insurance	Al Husn refugee camp	Yes	Yes	4			Ministry of education health insurance	4	4	2	1	3	4	3	4	3	4	4	3	4	3	3	3	3	4	4	4		4	3	4	3	2	Yes	5Min	ASES Jordanians
JOA656	Jordanian	Female	12	Secondary	Married	No	600	Average	4	No		Husn	No						4	3	2	2	3	3	3	3	3	4	4	4	3	2	2	3	4	4	2	4		4	2	3	3	3	Yes	3Min	ASES Jordanians
JOA657	Jordanian	Female	12	Secondary	Married	No	400	Average	8	Yes	Safty net health insurence	Husn	No					Safty net health insurence	4	4	3	2	2	4	2	3	4	3	4	3	4	2	4	2	3	3	2	2		4	3	4	4	3	Yes	5Min	ASES Jordanians
JOA658	Jordanian	Female	12	Secondary	Married	Yes	600	Average	2	Yes	Military health insurance	Husn	No					Military health insurance	5	4	3	2	4	4	3	4	4	3	3	4	4	3	5	4	4	4	4	4		4	4	4	5	2	Yes	3Min	ASES Jordanians
JOA659	Jordanian	Female	14	Under Graduate studies	Married	Yes	700	Average	5	Yes	Ministry of education health insurance	Idoun	Yes	Yes	5			Ministry of education health insurance	4	2	4	3	2	3	2	4	4	2	2	3	4	2	4	3	3	3	3	4		4	4	4	4	4	Yes	4Min	ASES Jordanians
JOA660	Jordanian	Female	12	Secondary	Widow	Yes	300	Average	3	Yes	Military health insurance	Ketm	No					Military health insurance	3	3	3	3	2	4	3	3	3	3	3	2	4	1	3	4	3	3	3	4		3	2	4	3	3	Yes	5Min	ASES Jordanians
JOA661	Jordanian	Female	16	Under Graduate studies	Married	No	500	Average	4	Yes	Ministry of education health insurance	Husn	No					Ministry of education health insurance	4	4	2	1	4	4	4	4	4	4	4	3	4	3	5	4	4	4	4	4		4	4	4	5	2	Yes	3Min	ASES Jordanians
JOA662	Jordanian	Female	12	Secondary	Married	No	300	Average	3	Yes	Military health insurance	Al Husn refugee camp	No					Military health insurance	4	5	2	1	3	3	4	3	3	3	4	2	3	2	3	4	4	4	4	5		4	2	4	4	5	No	5Min	ASES Jordanians
JOA663	Jordanian	Female	12	Secondary	Married	No	350	Average	4	Yes	Military health insurance	Husn	No					Military health insurance	4	4	2	1	3	4	4	4	2	3	3	2	4	2	4	3	4	4	4	4		4	2	4	4	2	Yes	5Min	ASES Jordanians
JOA664	Jordanian	Female	16	Under Graduate studies	Married	No	500	Average	4	Yes	Military health insurance	Husn	No					Military health insurance	4	5	4	3	3	3	3	3	3	4	5	2	3	1	3	1	3	4	3	3	5	2	4	3	2	4	Yes	8Min	ASES Jordanians
JOA665	Jordanian	Female	0	Illiterate	Married	No	500	Average-Poor	7	Yes	Military health insurance	Husn	Yes					Military health insurance	4	4	2	2	4	5	3	4	3	2	4	2	3	4	4	3	4	4	5	5	5	3	3	4	4	3	No	3Min	ASES Jordanians
JOA666	Jordanian	Female	14	Under Graduate studies	Single	No	170	Extremly Poor	3	No		Al Husn refugee camp	Yes	Yes	3				3	4	3	3	2	4	4	5	2	3	3	2	4	2	5	4	4	4	4	4		2	2	2	4	2	Yes	3Min	ASES Jordanians
JOA667	Jordanian	Female	12	Secondary	Single	Yes		Extremly Poor	3	No		Al Husn refugee camp	No						3	3	4	4	2	3	3	4	2	3	4	3	4	3	4	4	3	2	3	4		3	2	3	4	2	No	3Min	ASES Jordanians
JOA668	Jordanian	Male	12	Secondary	Married	Yes	650	Average-Poor	6	Yes	Military health insurance	Hwarah	Yes	Yes	6			Military health insurance	3	4	3	2	3	4	3	4	3	4	4	2	3	3	4	4	3	4	3	4		3	4	4	4	3	Yes	4Min	ASES Jordanians
JOA669	Jordanian	Female	12	Secondary	Married	No	500	Average	4	No		Husn	No						4	4	2	1	3	4	4	4	4	3	4	3	4	3	4	4	4	4	4	4		4	4	4	4	3	Yes	3Min	ASES Jordanians
JOA670	Jordanian	Female	16	Under Graduate studies	Married	No	400	Average	5	Yes	Safty net health insurence	Husn	No					Safty net health insurence	5	5	1	1	5	5	5	5	4	5	5	5	5	2	4	5	4	4	5	5		4	5	5	5	3	Yes	10Min	ASES Jordanians
JOA671	Jordanian	Male	22	Graduate Studies	Seperated	No	730	Average		Yes	درجه ثانيه	Husn	Yes					درجه ثانيه	2	3	3	1	2	2	4	3	2	2	4	1	3	2	3	2	3	4	3	4		2	2	2	2	3	Yes	3Min	ASES Jordanians
JOA672	Jordanian	Female	16	Under Graduate studies	Married	No	500	Average	5	Yes	Safty net health insurence	Husn	No					Safty net health insurence	4	3	2	1	2	3	5	4	4	2	2	2	4	2	4	3	2	3	3	4		3	2	2	2	3	Yes	4Min	ASES Jordanians
JOA673	Jordanian	Female	12	Secondary	Married	No	700	Average	5	Yes	Ministry of education health insurance	Husn	No					Ministry of education health insurance	4	4	1	1	3	3	2	4	4	3	3	4	4	2	5	4	4	4	4	4		3	4	2	5	3	Yes	5Min	ASES Jordanians
JOA674	Jordanian	Female	18	Graduate Studies	Single	No	1300	Average-Poor	5	Yes	Governmental health insurance	Husn	Yes					Governmental health insurance	3	4	1	1	4	4	3	3	3	3	3	3	4	5	5	5	4	4	3	4		3	2	4	5	3	Yes	3Min	ASES Jordanians
JOA675	Jordanian	Female	16	Under Graduate studies	Married	No	400	Average-Poor	5	Yes	Military health insurance	Husn	No					Military health insurance	3	3	4	1	2	4	1	3	2	2	3	2	3	2	3	2	2	2	4	3		3	2	4	4	4	Yes	4Min	ASES Jordanians
JOA676	Jordanian	Female	12	Secondary	Married	Yes	145	Average-Poor	4	Yes	Social security health insurance	Husn	No					Social security health insurance	3	4	3	5	3	4	2	3	4	3	2	1	1	1	3	2	3	4	4	5		4	4	4	4	5	No	10Min	ASES Jordanians
JOA677	Jordanian	Female	14	Under Graduate studies	Married	No		Average	4	Yes		Al Rabyeh-Irbid	Yes	Yes	4				4	4	1	1	4	4	4	4	3	3	4	3	3	4	3	4	4	4	4	3		3	4	3	3		Yes	10Min	ASES Jordanians
JOA678	Jordanian	Female	19	Graduate Studies	Married	No	1500	Average	5	Yes		Rebaa al shomar	Yes	Yes	5			Jordan Dental Association health insurance	5	4	1	1	5	5	4	5	5	4	4	5	4	5	3	4	4	4	4	4		5	4	5	4	2	Yes	5Min	ASES Jordanians
JOA679	Jordanian	Female	12	Secondary	Married	No	300	Average	3	Yes	Military health insurance	Naseem Circle	No					Military health insurance	4	4	1	1	3	3	3	4	3	3	3	4	3	3	3	4	4	4	4	4		3	3	4	3	3	Yes	8Min	ASES Jordanians
JOA680	Jordanian	Female	17	Graduate Studies	Married	No	1100	Average	4	Yes	Private insurance	Irbid	Yes	Yes	4			Private insurance	4	4	1	1	3	3	4	3	3	3	3	3	2	3	3	4	4	4	4	4		3	3	3	3	3	Yes	8Min	ASES Jordanians
JOA681	Jordanian	Female	16	Under Graduate studies	Married	No		Average	6	No		Irbid	No						4	4	2	2	3	3	4	3	3	3	4	3	4	3	3	4	4	4	4	4		3	3	4	3		Yes	3Min	ASES Jordanians
JOA682	Jordanian	Male	10	Primary	Married	No	250	Average	6	Yes	Safty net health insurence	Idoun	Yes	Yes	6			Safty net health insurence	4	4	2	2	3	3	4	3	3	3	3	2	3	3	3	4	4	4	4	4		3	3	3	3		Yes	5Min	ASES Jordanians
JOA683	Jordanian	Female	9	Primary	Married	No	400	Average-Rich	5	No		Naseem Circle	No						4	4	2	2	3	3	4	3	3	3	3	4	3	3	3	4	4	4	4	4		3	3	4	3	3	Yes	9Min	ASES Jordanians
JOA684	Jordanian	Male	16	Under Graduate studies	Single	No		Average	6	Yes		Irbid	No						4	5	1	1	5	5	4	4	3	4	5	4	4	3	5	4	4	4	5	5	4	1	3	3	3	2	Yes	5Min	ASES Jordanians
JOA685	Jordanian	Female	16	Under Graduate studies	Married	No		Average-Rich	4	No		Rosary Hospital	No						3	4	1	1	3	3	3	4	3	3	3	3	4	3	3	4	4	4	4	3		3	3	3	3	2	Yes	3Min	ASES Jordanians
JOA686	Jordanian	Male	14	Under Graduate studies	Married	No	200	Extremly Poor	5	Yes	تبرع دم	Eastern Block-Irbid	Yes	Yes	5			تبرع دم	3	4	2	2	3	3	3	3	3	3	3	3	4	3		4	4	4	4	4		3	3	3	3	3	Yes	4Min	ASES Jordanians
JOA687	Jordanian	Male	12	Secondary	Married	No	40	Poor	6	Yes	Military health insurance	Idoun	Yes	Yes	6			Military health insurance	4	4	1	1	3	3	3	3	3	3	4	3	3	3	3	4	3	4	4	4		3	3	3	3	2	Yes	6Min	ASES Jordanians
JOA688	Jordanian	Male	14	Under Graduate studies	Married	No	250	Average-Poor	3	Yes	Safty net health insurence	Naseem Circle	Yes	Yes	3			Safty net health insurence	3	4	1	1	3	3	3	3	3	4	4	3	3	3	3	4	4	3	4	4		3	3	3	3	2	Yes	9Min	ASES Jordanians
JOA689	Jordanian	Male	16	Under Graduate studies	Married	No	800	Average	3	No		Idoun	Yes	Yes	3				3	4	2	3	3	2	3	4	1	4	4	3	2	3	4	4	3	4	4	4		3	3	3	3	3	Yes	5Min	ASES Jordanians
JOA690	Jordanian	Male	12	Secondary	Married	No		Extremly Poor	10	No		Eastern Block-Irbid	No						3	4	1	1	2	3	3	3	3	4	5	2		2	3	4	4	4	4	4		3	3	3	3	5	Yes	8Min	ASES Jordanians
JOA691	Jordanian	Male	12	Secondary	Married	No	700	Average	5	No		Dahyat Al Hussain-Irbid	Yes	Yes	5				4	4	2	2	3	3	3	3	3	4	4	3	3	3	3	4	4	4	3	3		4	3	3	3	3	Yes	7Min	ASES Jordanians
JOA692	Jordanian	Female	12	Secondary	Married	Yes	1800	Average	5	Yes	Private insurance	Al Rabyeh-Irbid	No					Private insurance	4	4	2	2	3	3	3	3	3	4	3	3	3	3	3	4	3	4	4	3		3	3	3	3	2	Yes	10Min	ASES Jordanians
JOA693	Jordanian	Male	7	Primary	Married	Yes	247	Average-Poor	4	Yes	Governmental health insurance	Husn	No					Governmental health insurance	3	3	2	3	3	3	3	2	3	3	4	3	4	4	5	3	3	2	3	4		3	5	5	5	2	Yes	4Min	ASES Jordanians
JOA694	Jordanian	Female	16	Under Graduate studies	Married	No		Average	3	No		Irbid	No						3	4	1	1	2	3	3	3	3	4	4	3	3	3	3	4	4	4	4	3		3	3	3	3	3	Yes	10Min	ASES Jordanians
JOA695	Jordanian	Female	16	Under Graduate studies	Married	No		Average	3	No		Irbid	No						4	4	1	1	3	3	3	3	3	4	4	3	3	3	3	4	4	4	4	4		3	3	3	3	2	Yes	5Min	ASES Jordanians
JOA696	Jordanian	Female	16	Under Graduate studies	Married	No		Average	3	Yes	Jordan Dental Association health insurance	Amman	No					Jordan Dental Association health insurance	3	4	1	1	3	4	3	4	3	3	3	3	3	3	4	4	3	2	4	4		3	4	4	4	2	Yes	4Min	ASES Jordanians
JOA697	Jordanian	Female	16	Under Graduate studies	Married	No	450	Average	8	Yes	Ministry of education health insurance	Irbid	Yes	Yes	8			Ministry of education health insurance	3	4	2	2	3	3	2	4	3	3	3	2	3	2	3	4	4	4	4	4		3	4	4	3	2	Yes	7Min	ASES Jordanians
JOA698	Jordanian	Male	16	Under Graduate studies	Married	No	500	Average	4	Yes	Elderly health insurance (>60 years of age)	Idoun	No					Elderly health insurance (>60 years of age)	3	4	2	2	3	3	3	4	4	3	3	3	2	2	3	4	4	4	4	3		3	4	4	4	3	Yes	4Min	ASES Jordanians
JOA699	Jordanian	Female	14	Under Graduate studies	Married	No	350	Average	8	Yes	Ministry of education health insurance	Dahyat Al Hussain-Irbid	No					Ministry of education health insurance	3	4	2	2	3	4	3	4	3	3	3	3	3	2	3	4	3	4	4	3		3	4	3	3	3	Yes	5Min	ASES Jordanians
JOA700	Jordanian	Female	18	Graduate Studies	Married	No	800	Average	5	No		Naseem Circle	No						4	4	2	2	3	4	3	4	4	3	3	3	3	3	4	4	4	4	4	3		3	4	4	4	2	Yes	4Min	ASES Jordanians
JOA701	Jordanian	Female	14	Under Graduate studies	Married	No	270	Average	4	Yes	Ministry of education health insurance	Irbid	No					Ministry of education health insurance	3	4	3	2	3	3	3	4	4	2	3	3	3	3	3	4	4	4	4	3		3	4	4	3	3	Yes	5Min	ASES Jordanians
JOA702	Jordanian	Female	12	Secondary	Married	No	350	Average	5	No		Irbid	No						4	4	2	2	3	3	3	4	4	3	3	3	3	3	4	4	4	3	4	4		4	4	4	4	2	Yes	4Min	ASES Jordanians
JOA703	Jordanian	Female	10	Primary	Single	No			7	No		Husn	No						3	4	3	2	3	3	3	3	5	3	4	3	5	4	3	3	4	4	4	5		4	2	2	4	4	Yes	5Min	ASES Jordanians
JOA704	Jordanian	Male	12	Secondary	Single	No	250	Average	7	No		Irbid	Yes						3	4	2	2	3	4	3	4	4	3	3	3	3	2	4	4	4	4	4	3		3	4	4	4	2	Yes	3Min	ASES Jordanians
JOA705	Jordanian	Male	18	Graduate Studies	Married	Yes	172	Extremly Poor	2	Yes		Irbid	No						2	4	1	4	5	3	5	5	5	4	5	2	5	3	5	3	2	3	3	3		4	4	3	4	3	Yes	5Min	ASES Jordanians
JOA706	Jordanian	Female	6	Primary	Married	Yes	150	Poor	2	Yes	Social security health insurance	Husn	No					Social security health insurance	2	3	2	4	3	1	5	4	4	3	5	2	4	1	4	2	4	4	5	5		4	5	4	4	3	Yes	6Min	ASES Jordanians
JOA707	Jordanian	Male	12	Secondary	Single	No		Average	4	Yes	Military health insurance	Husn	No					Military health insurance	4	4	2	1	4	4	4	5	5	4	3	3	4	4	4	4	4	3	4	4		4	5	4	4	2	Yes	3Min	ASES Jordanians
JOA708	Jordanian	Female	12	Secondary	Married	No	700	Average-Poor	9	Yes	Military health insurance	Husn	No					Military health insurance	3	4	2	1	4	3	4	4	4	4	3	3	3	3	4	4	4	3	4	4		4	5	4	4	2	Yes	3Min	ASES Jordanians
JOA709	Jordanian	Male	8	Primary	Married	Yes	300	Average-Poor	6	No		Irbid	Yes	Yes	6				4	3	2	2	3	4	4	5	5	3	3	3	3	3	4	5	3	4	4	3		4	5	5	5	2	Yes	3Min	ASES Jordanians
JOA710	Jordanian	Male	14	Under Graduate studies	Married	No	1000	Average	6	No		Husn	Yes	Yes	6				4	4	1	2	4	3	3	5	4	4	4	4	4	2	5	4	4	4	4	4	4	2	4	2	2	3	No	13Min	ASES Jordanians
JOA711	Jordanian	Male	12	Secondary	Married	No	300	Extremly Poor	8	Yes	Military health insurance	Irbid	No					Military health insurance	3	4	2	1	2	2	2	4	3	3	3	1	3	2	3	4	3	1	3	3		2	4	3	3	3	Yes	4Min	ASES Jordanians
JOA712	Jordanian	Female	0	Illiterate	Married	Yes	90	Poor	2	Yes	Social affairs health insurance	Irbid	No					Social affairs health insurance	3	3	2	3	3	3	2	3	3	3	3	2	3	3	3	3	3	2	3	3		3	3	2	3	3	Yes	5Min	ASES Jordanians
JOA713	Jordanian	Female	12	Secondary	Married	No	500	Average	6	Yes	Military health insurance	Husn	No					Military health insurance	4	4	2	2	3	4	4	5	5	4	4	3	3	3	4	4	4	3	4	4		3	5	4	4	2	Yes	4Min	ASES Jordanians
JOA714	Jordanian	Female	16	Under Graduate studies	Married	Yes	200	Poor	2	No		Husn	Yes	Yes	2				3	4	2	3	3	2	3	4	3	3	4	2	3	1	1	4	4	4	3	3	5	4	4	2	1	3	No	5Min	ASES Jordanians
FARQ1	Jordanian	Female	14	Under Graduate studies	Married	No	500	Poor	5	Yes	Military health insurance	Dahyat Al Hussain-Irbid	No					Military health insurance	3	4	3	2	3	3	3	4	5	4	5	3	4	1	3	4	4	4	3	4		3	5	5	4	3	Yes	10Min	Pilot Jordanians
FARQ2	Jordanian	Female	6	Primary	Married	Yes	400	Average	7	Yes	Military health insurance	Liwaa Al Tiba	No					Military health insurance	4	2	4	4	3	4	4	4	2	3	4	2	4	3	2	3	3	3	3	3		3	4	3	2	3	Yes	5Min	Pilot Jordanians
FARQ3	Jordanian	Female	12	Secondary	Widow	Yes	135	Poor	4	Yes	Social affairs health insurance	Irbid refugee camp	No					Social affairs health insurance	3	2	4	4	1		3	2	2	2	2	2	4	2	4	2	2	2	4	4		1	2	2	3	5	No	13Min	Pilot Jordanians
FARQ4	Jordanian	Female	12	Secondary	Single	Yes	100	Extremly Poor	3	Yes	Social development health insurence	Baghdad ST.Irbid	No					Social development health insurence	1	1	5	4	1	1	3	1	1	1	4	1	5	1	5	2	2	2	2	2		1	4	3	4	5	Yes	9Min	Pilot Jordanians
FARQ5	Jordanian	Male	0	Illiterate	Married	No	200	Extremly Poor	6	Yes	Safty net health insurence	Hwarah	No					Safty net health insurence	1	4	3	3	3	2	1	1	2	2	2	1	1	1	1	2	2	2	2	2		2	2	2	1	5	Yes	11Min	Pilot Jordanians
FARQ6	Jordanian	Female	7	Primary	Widow	No	99	Average	4	Yes	Ministry of education health insurance	Irbid refugee camp	No					Ministry of education health insurance	4	3	3	4	2	2	2	2	3	4	3	2	1	1	2	2	3	3	2	3		2	3	4	2	5	Yes	3Min	Pilot Jordanians
FARQ7	Jordanian	Female	7	Primary	Widow	Yes	113	Average	5	No		Irbid refugee camp	No						3	3	3	3	2	2	2	2	3	3	2	2	1	1	2	2	3	3	2	4		2	4	4	2	5	Yes	8Min	Pilot Jordanians
FARQ8	Jordanian	Female	7	Primary	Widow	No	180	Average	9	Yes	Safty net health insurence	Irbid refugee camp	No					Safty net health insurence	3	5	1	1	4	4	3	5	5	4	5	3	1	1	5	5	4	4	4	5	1	5	5	5	4	3	Yes	5Min	Pilot Jordanians
FARQ9	Jordanian	Female	0	Illiterate	Widow	Yes	200	Poor	9	Yes	Military health insurance	Irbid refugee camp	No					Military health insurance	2	4	3	4	3	3	4	3	5	3	4	3	3	2	3	4	4	4	4	4	4	4	4	4	4	4	Yes	5Min	Pilot Jordanians
FARQ10	Jordanian	Female	7	Primary	Married	Yes	400	Poor	6	No		Idoun	Yes	Yes	6				3	3	5	4	3	2	4	3	3	2	3	1	3	1	1	3	3	3	2	4		2	3	2	2	3	Yes	7Min	Pilot Jordanians
FARQ11	Jordanian	Female	6	Primary	Widow	Yes	80	Extremly Poor	1	Yes	Military health insurance	Irbid refugee camp	Yes	Yes	1			Military health insurance	2	5	1	1	4	4	4	5	4	4	4	2	4	4	4	4	4	4	5	5		2	4	4	4	1	Yes	13Min	Pilot Jordanians
FARQ12	Jordanian	Female	14	Under Graduate studies	Married	Yes	40	Extremly Poor	5	No		Wasfi Al Tal Circle	Yes	Yes	5				4	5	2	2	4	5	4	4	3	4	4	1	4	2	4	4	4	4	5	4		3	3	2	3	2	No	5Min	Pilot Jordanians
FARQ13	Jordanian	Female	16	Under Graduate studies	Widow	Yes	180	Average	5	No		Eastern Block-Irbid	No						4	4	2	2	3	3	5	3	5	4	5	2	4	5	4	4	5	5	5	4		3	4	3	2	2	No	10Min	Pilot Jordanians
FARQ14	Jordanian	Female	14	Under Graduate studies	Single	No	230	Poor	2	Yes	Social affairs health insurance	Northern Block-Irbid	No					Social affairs health insurance	3	4	3	3	3	4	3	4	2	3	4	2	4	2	3	3	2	3	4	4		4	3	3	4	3	No	6Min	Pilot Jordanians
FARQ15	Jordanian	Male	7	Primary	Married	Yes	200	Poor	5	Yes	National Aid Fund	Rasheed St.Irbid	No					National Aid Fund	2	4	4	4	1	2	2	2	1	2	4	2	2	1	1	3	2	2	1	2		1	1	1	2	5	No	8Min	Pilot Jordanians
FARQ16	Jordanian	Male	8	Primary	Married	Yes	200	Poor	5	Yes	Safty net health insurence	Northern Block-Irbid	No					Safty net health insurence	3	4	3	4	4	4	4	2	1	2	1	1	2	2	3	3	4	4	4	4		4	4	5	4	5	No	13Min	Pilot Jordanians
FARQ17	Jordanian	Male	3	Primary	Married	Yes	90	Extremly Poor	4	Yes	National Aid Fund	Irbid refugee camp	No					National Aid Fund	2	2	3	4	1	2	4	3	1	2	4	2	2	1	3	2	2	2	2	4		1	1	2	2	5	Yes	10Min	Pilot Jordanians
FARQ18	Jordanian	Female	8	Primary	Married	No	300	Average	8	Yes	Safty net health insurence	Hnayna-Irbid	No					Safty net health insurence	4	5	1	1	3	4	4	5	5	4	5	3	3	2	4	5	5	5	5	5	4	5	5	5	5	2	No	5Min	Pilot Jordanians
FARQ19	Jordanian	Female	12	Secondary	Married	No	Social development salary	Average	7	No		Eastern Block-Irbid	No						4	5	1	1	3	4	4	5	5	4	5	3	3	2	4	5	4	5	5	5	4	5	5	5	4	2	No	6Min	Pilot Jordanians
FARQ20	Jordanian	Female	12	Secondary	Married	No	500	Average	4	No		Al Barha-Irbid	Yes	Yes	4				4	5	1	1	5	5	5	5	5	5	5	4	5	4	4	5	5	5	5	5	5	1	5	5	5	4	Yes	7Min	Pilot Jordanians
FARQ21	Jordanian	Female	12	Secondary	Married	No		Average	5	Yes	Safty net health insurence	Al Taiba-Irbid	No					Safty net health insurence	3	3	3	2	2	3	4	4	4	3	5	2	1	1	2	2	4	4	4	2		1	4	3	2	4	No	8Min	Pilot Jordanians
FARQ22	Jordanian	Female	12	Secondary	Married	No	400	Average	9	No		Um Al Jadayl-Irbid	No						5	4	5	4	5	5	5	5	5	3	5	3	3	1	5	1	4	1	4	4	4	5	5	5	5	5	Yes	7Min	Pilot Jordanians
FARQ23	Jordanian	Female	12	Secondary	Married	No	200	Average	2	No		Irbid	No						4	3	1	1	3	4	3	4	2	4	4	3	4	4	4	4	4	4	5	4	4	4	3	2	4	3	No	5Min	Pilot Jordanians
FARQ24	Jordanian	Female	16	Under Graduate studies	Married	No	400	Average-Rich	4	No		Ramtha	No						5	5	1	1	5	5	5	5	4	4	5	4	4	5	5	4	5	5	5	5		1	3	3	4	1	Yes	8Min	Pilot Jordanians
FARQ25	Jordanian	Female	0	Illiterate	Married	Yes	300	Extremly Poor	5	Yes	Safty net health insurence	Irbid	Yes	Yes	5			Safty net health insurence	3	4	2	4	3	5	5	3	3	4	5	1	3	1	2	1	4	4	4	4	4	3	3	4	3	2	Yes	9Min	Pilot Jordanians
FARQ26	Jordanian	Female	5	Primary	Married	No	350	Average	6	Yes	Municipal health insurance	Der Alaa-Irbid	No					Municipal health insurance	3	3	1	1	3	1	2	3	2	2	3	2	1	2	2	2	2	2	3	4		4	2	2	2	5	Yes	10Min	Pilot Jordanians
FARQ27	Jordanian	Female	12	Secondary	Seperated	No	80	Average	1	Yes	Military health insurance	Kufer Youba-Irbid	No					Military health insurance	3	4	3	2	3	2	4	4	2	3	4	2	4	1	4	5	2	4	4	4		4	4	5	5	4	No	10Min	Pilot Jordanians
FARQ28	Jordanian	Female	12	Secondary	Widow	No	190	Average	3	Yes	Military health insurance	Irbid	No					Military health insurance	3	4	4	3	1	1	4	3	4	3	3	2	4	3	3	3	2	2	2	4		1	4	3	3	3	Yes	5Min	Pilot Jordanians
FARQ29	Jordanian	Female	9	Primary	Married	No	300	Average	2	No		Irbid	No						5	3	4	4	3	4	3	4	4	2	3	2	2	1	3	2	2	2	4	5		2	4	2	4	3	Yes	7Min	Pilot Jordanians
FARQ30	Jordanian	Female	16	Under Graduate studies	Married	No	400	Average-Poor	2	Yes	Military health insurance	Kufer Soum-Irbid	No					Military health insurance	4	4	1	1	4	5	5	5	4	5	5	4	4	4	5	4	4	4	5	5	5	4	3	3	1	2	No	7Min	Pilot Jordanians
FARQ31	Jordanian	Female	16	Under Graduate studies	Single	No	500	Average-Rich	8	No		Fawarah St.Irbid	No						4	3	3	2	2	2	3	4	3	3	4	4	2	3	4	4	3	3	2	3		4	4	4	4	3	No	5Min	Pilot Jordanians
FARQ32	Jordanian	Female	16	Under Graduate studies	Married	No	500	Average	4	No		Fawarah St.Irbid	No						4	3	3	1	3	3	4	3	2	4	5	3	3	3	3	4	4	4	4	3	4	3	3	3	3	3	No	4Min	Pilot Jordanians
FARQ33	Jordanian	Female	11	Secondary	Married	No	300	Average	5	Yes	Military health insurance	Kufer Youba-Irbid	No					Military health insurance	4	4	2	1	3	4	4	3	4	4	5	5	5	5	5	5	5	5	5	5	5	5	1	5	5	3	Yes	5Min	Pilot Jordanians
FARQ34	Jordanian	Female	9	Primary	Married	Yes	300	Average	7	Yes	Governmental health insurance	Al Barha-Irbid	No					Governmental health insurance	3	4	1	2	3	4	4	4	4	4	4	2	4	2	5	4	4	4	4	4	4	1	4	5	5	2	Yes	5Min	Pilot Jordanians
FARQ35	Jordanian	Female	16	Under Graduate studies	Married	No		Average	4	No		Bushra-Irbid	No						4	3	1	1	3	4	5	5	4	4	5	4	4	3	4	4	5	5	5	5	5	5	5	5	5	2	No	7Min	Pilot Jordanians
FARQ36	Jordanian	Female	12	Secondary	Married	Yes	350	Average	4	Yes	Military health insurance	Al Taiba-Irbid	No					Military health insurance	2	3	1	2	1	1	2	4	4	3	3	2	5	1	4	3	4	4	4	3		3	3	4	4	3	No	13Min	Pilot Jordanians
FARQ37	Jordanian	Female	16	Under Graduate studies	Married	No	300	Average	2	Yes	Social affairs health insurance	Doqara-Irbid	No					Social affairs health insurance	5	4	1	1	3	4	4	5	4	4	4	3	4	3	4	4	4	4	4	4		3	4	3	4	3	No	4Min	Pilot Jordanians
FARQ38	Jordanian	Female	12	Secondary	Married	No	400	Average	5	Yes	Safty net health insurence	Hnayna-Irbid	No					Safty net health insurence	3	4	1	1	3	4	4	3	2	3	3	2	3	1	3	4	3	3	3	5		3	2	3	4	2	Yes	3Min	Pilot Jordanians
FARQ39	Jordanian	Female	12	Secondary	Married	No	350	Average	5	Yes	Military health insurance	Hartha-Irbid	No					Military health insurance	3	3	2	2	4	4	4	4	4	3	4	3	3	3	4	3	3	3	3	4		4	4	4	4	3	Yes	8Min	Pilot Jordanians
FARQ40	Jordanian	Female	12	Secondary	Single	Yes	350	Average	5	Yes	Military health insurance	Irbid	No					Military health insurance	4	5	1	1	4	4	4	5	3	3	4	4	3	4	4	4	4	4	3	5		4	4	4	4	3	Yes	4Min	Pilot Jordanians
FARQ41	Jordanian	Female	2	Primary	Married	No	300	Extremly Poor	7	No		Mazareeb-Irbid	Yes						3	5	1	1	2	3	3	4	4	4	4	4	4	4	4	4	4	4	2	4		1	4	2	4	4	Yes	12Min	Pilot Jordanians
FARQ42	Jordanian	Female	3	Primary	Married	No	300	Average-Poor	3	No		Irbid	Yes	Yes	3				3	3	1	1	3	2	3	4	3	3	4	3	1	3	4	3	4	4	2	4		1	4	3	4	3	Yes	13Min	Pilot Jordanians
FARQ43	Jordanian	Female	14	Under Graduate studies	Married	No	450	Average	4	No		Palastine St.Irbid	No						5	5	1	1	3	2	2	4	3	3	4	3	3	2	4	4	4	4	4	4		3	4	4	4	2	No	9Min	Pilot Jordanians
FARQ44	Jordanian	Female	16	Under Graduate studies	Married	No	600	Average	2	Yes	Private insurance	Irbid	No					Private insurance	4	4	3	2	3	3	3	3	4	3	4	3	3	2	4	2	4	4	4	4	4	3	4	4	5	3	No	5Min	Pilot Jordanians
FARQ45	Jordanian	Female	8	Primary	Married	Yes	300	Average	7	Yes	Governmental health insurance	Irbid	No					Governmental health insurance	4	3	2	3	3	3	3	3	4	3	4	3	2	2	3	2	2	2	3	3		1	4	4	3	5	Yes	7Min	Pilot Jordanians
FARQ46	Jordanian	Female	11	Secondary	Married	No	450	Average	3	Yes	Military health insurance	Irbid	No					Military health insurance	3	4	4	2	2	3	2	3	2	2	3	2	2	1	4	2	2	2	2	4		2	2	2	3	5	Yes	10Min	Pilot Jordanians
FARQ47	Jordanian	Female	16	Under Graduate studies	Married	No	370	Average-Poor	5	Yes	Military health insurance	Al Aghwar	No					Military health insurance	4	4	3	3	3	3	2	3	2	3	4	2	3	2	4	4	4	4	4	4	4	4	4	4	4	2	Yes	3Min	Pilot Jordanians
FARQ48	Jordanian	Female	8	Primary	Married	No	470	Average	2	Yes	Military health insurance	Al Aghwar	No					Military health insurance	5	4	1	1	4	5	5	4	3	4	5	5	3	4	4	5	5	5	4	5		5	5	4	4	1	Yes	7Min	Pilot Jordanians
FARQ49	Jordanian	Female	12	Secondary	Married	No	470	Average	6	Yes	Military health insurance	Al Aghwar	No					Military health insurance	5	5	3	1	5	5	5	5	4	4	4	5	5	5	5	3	5	5	5	5		4	4	5	5	2	Yes	5Min	Pilot Jordanians
FARQ50	Jordanian	Female	12	Secondary	Widow	No	80	Poor	2	Yes	Ministry of health health insurance		No					Ministry of health health insurance	1	4	1	1	2	2	3	3	3	4	4	2	3	3	3	5	5	5	3	4	4	3	1	5	4	4	No	5Min	Pilot Jordanians
FARQ51	Jordanian	Female	14	Under Graduate studies	Married	No	220	Average-Poor	6	Yes	Safty net health insurence	Hnayna-Irbid	No					Safty net health insurence	4	4	2	1	3	4	4	5	3	3	5	1	5	3	3	3	4	4	5	5		5	4	4	3	2	Yes	5Min	Pilot Jordanians
FARQ52	Jordanian	Female	4	Primary	Married	No	145	Poor	6	Yes	Social affairs health insurance	Uneversity St.Irbid	No					Social affairs health insurance	2	3	4	3	3	3	1	1	1	1	1	1	1	1	2	1	1	1	1	1		1	1	1	2	5	Yes	7Min	Pilot Jordanians
FARQ53	Jordanian	Female	11	Secondary	Married	No	90	Average	5	Yes	Social development health insurence	Al Taiba-Irbid	No					Social development health insurence	4	4	3	3	3	4	3	5	5	3	4	3	4	3	4	4	3	3	4	4	4	4	4	4	4	3	No	8Min	Pilot Jordanians
FARQ54	Jordanian	Female	7	Primary	Married	No	350	Average	3	No		Kufer Jayz	No						3	3	3	3	3	3	1	3	3	2	3	3	5	5	4	2	4	4	2	4		3	4	2	2	3	Yes	6Min	Pilot Jordanians
FARQ55	Jordanian	Female	11	Secondary	Married	No	250	Average	2	No		Irbid	No						3	4	2	3	5	4	3	5	3	4	5	3	2	2	3	4	4	3	5	5		4	4	4	3	3	Yes	6Min	Pilot Jordanians
FARQ56	Jordanian	Female	11	Secondary	Married	No	250	Average	2	No		Turkman St.Irbid	No						5	4	2	3	4	5	5	5	3	3	3	4	3	5	4	3	3	3	5	3		1	3	3	5	3	Yes	5Min	Pilot Jordanians
